# Supplementary material for: Breast cancer in postmenopausal women is associated with an altered gut metagenome
Source: Microbiome. 2018 Aug 6;6:136. doi: 10.1186/s40168-018-0515-3 (PMC6080540; doi:10.1186/s40168-018-0515-3)
Supplement: Supplementary file 1 — Table S1. Generated data of the four groups. Table S2. Distribution of the samples of the four groups in the two enterotypes. Table S3. Relative abundance of the different species between premenopausal breast cancer patients and premenopausal healthy controls. Table S4. Relative abundance of the different species between postmenopausal breast cancer patients and postmenopausal healthy controls. Table S5. PERMANOVA analysis was performed to assess effects of different phenotypes on gene profile. Table S6. The optimal species markers in the classification of postmenopausal breast cancer patients and postmenopausal healthy controls. Table S7. The abundance of Pathogen-Host Interactions (PHI) gene coding for diseases in postmenopausal breast cancer patients and postmenopausal healthy controls. Table S8. The virulence factor in samples of postmenopausal breast cancer patients and postmenopausal healthy controls. Table S9. Relative abundance of the different KEGG modules between premenopausal breast cancer patients and premenopausal healthy controls. Table S10. Relative abundance of the different KEGG modules between postmenopausal breast cancer patients and postmenopausal healthy controls. Table S11. Differentially enriched genes which annotated to butanoate metabolism pathways between postmenopausal breast cancer patients and postmenopausal healthy controls. Table S12. Relative abundance of the species of all the samples. Table S13. The species counts of all the samples. (XLS 2530 kb) [file 40168_2018_515_MOESM1_ESM.xls]

## Sheet: Table legends 
Table legends	Anotation
Table S1	Generated data of the four groups.
Table S2	Distribution of the samples of the four groups in the two enterotypes.
Table S3	Relative abundance of the different species between premenopausal breast cancer patients and premenopausal healthy controls.
Table S4	Relative abundance of the different species between postmenopausal breast cancer patients and postmenopausal healthy controls.
Table S5	PERMANOVA analysis was performed to assess effects of different phenotypes on gene profile.
Table S6	The optimal species markers in the classification of postmenopausal breast cancer patients and postmenopausal healthy controls.
Table S7	The abundance of Pathogen-Host Interactions (PHI) gene coding for diseases in postmenopausal breast cancer patients and postmenopausal healthy controls.
Table S8	The virulence factor in samples of postmenopausal breast cancer patients and postmenopausal healthy controls.
Table S9	Relative abundance of the different KEGG modules between premenopausal breast cancer patients and premenopausal healthy controls.
Table S10	Relative abundance of the different KEGG modules between postmenopausal breast cancer patients and postmenopausal healthy controls.
Table S11	Differentially enriched genes which annotated to butanoate metabolism pathways between postmenopausal breast cancer patients and postmenopausal healthy controls.
Table S12	Relative abundance of the species of all the samples.
Table S13	The species counts of all the samples.

## Sheet: Table 1
Sample	total reads	clean reads	clean percentage(%)	failed QC (host) reads	failed QC (host) percentage(%)	failed QC (low quality) reads	failed QC (low quality) percentage(%)	failed QC (duplication) reads	failed QC (duplication) percentage(%)	failed QC (reads with N base) reads	failed QC (reads with N base) percentage(%)	QC status	Menstruation stautes	Disease status	sample collection date	Platforms	Lane	Reagent lot numers	Technician
WGC076455D	68919024	63700304	92.43	206218	0.3	275520	0.4	4695416	6.81	41566	0.06	passed	Postmenopause	Case	2015-11-06	ILLUMINA	HiSeq X Ten lane	FC-501-2501	Caiping Chen
WGC076461D	70073476	60981672	87.03	1877184	2.68	296226	0.42	6871106	9.81	47288	0.07	passed	Postmenopause	Case	2015-11-17	ILLUMINA	HiSeq X Ten lane	FC-501-2501	Caiping Chen
WGC076462D	72721220	64898018	89.24	690540	0.95	246052	0.34	6836634	9.4	49976	0.07	passed	Postmenopause	Case	2015-11-19	ILLUMINA	HiSeq X Ten lane	FC-501-2501	Caiping Chen
WGC076303D	76456564	73136280	95.66	28394	0.04	643420	0.84	2648134	3.46	336	0	passed	Premenopause	Control	2015-10-19	ILLUMINA	HiSeq X Ten lane	FC-501-2501	Caiping Chen
WGC076315D	77927906	72426324	92.94	13006	0.02	432380	0.55	5009414	6.43	46782	0.06	passed	Premenopause	Control	2015-11-19	ILLUMINA	HiSeq X Ten lane	FC-501-2501	Caiping Chen
WGC076456D	56506276	53172290	94.1	38478	0.07	321992	0.57	2939954	5.2	33562	0.06	passed	Postmenopause	Case	2015-11-17	ILLUMINA	HiSeq X Ten lane	FC-501-2501	Caiping Chen
WGC076531D	85415862	79766626	93.39	15530	0.02	1062958	1.24	4540842	5.32	29906	0.04	passed	Postmenopause	Control	2015-10-08	ILLUMINA	HiSeq X Ten lane	FC-501-2501	Caiping Chen
WGC076460D	79038478	71053226	89.9	12226	0.02	351576	0.44	7567236	9.57	54214	0.07	passed	Postmenopause	Case	2015-11-19	ILLUMINA	HiSeq X Ten lane	FC-501-2501	Caiping Chen
WGC066693D	76622658	73335330	95.71	10382	0.01	1793710	2.34	1482466	1.93	770	0	passed	Postmenopause	Case	2015-03-30	ILLUMINA	HiSeq X Ten lane	FC-501-2501	Caiping Chen
WGC076301D	70435762	67693380	96.11	10946	0.02	460990	0.65	2270148	3.22	298	0	passed	Premenopause	Control	2015-10-13	ILLUMINA	HiSeq X Ten lane	FC-501-2501	Caiping Chen
WGC076530DB	31715884	27326314	86.16	8866	0.03	3262454	10.29	1111276	3.5	6974	0.02	failed	Postmenopause	Control	2015-11-09	ILLUMINA	HiSeq X Ten lane	FC-501-2501	Caiping Chen
WGC076273D	65442854	62964216	96.21	28520	0.04	514284	0.79	1842330	2.82	93504	0.14	passed	Premenopause	Case	2015-02-07	ILLUMINA	HiSeq X Ten lane	FC-501-2501	Caiping Chen
WGC076259D	68324818	65922092	96.48	91560	0.13	561330	0.82	1664810	2.44	85026	0.12	passed	Premenopause	Case	2015-06-29	ILLUMINA	HiSeq X Ten lane	FC-501-2501	Caiping Chen
WGC076471D	61304714	53539458	87.33	3664602	5.98	344942	0.56	3706502	6.05	49210	0.08	passed	Postmenopause	Case	2016-01-07	ILLUMINA	HiSeq X Ten lane	FC-501-2501	Caiping Chen
WGC076262D	70470530	68149746	96.71	38962	0.06	545738	0.77	1649710	2.34	86374	0.12	passed	Premenopause	Case	2015-04-08	ILLUMINA	HiSeq X Ten lane	FC-501-2501	Caiping Chen
WGC076451D	86812920	79082536	91.1	547358	0.63	627734	0.72	6503026	7.49	52266	0.06	passed	Postmenopause	Case	2015-05-28	ILLUMINA	HiSeq X Ten lane	FC-501-2501	Caiping Chen
WGC076475D	73523898	67208672	91.41	536216	0.73	421406	0.57	5300476	7.21	57128	0.08	passed	Postmenopause	Case	2015-05-13	ILLUMINA	HiSeq X Ten lane	FC-501-2501	Caiping Chen
WGC076500D	74685938	71809534	96.15	11334	0.02	947534	1.27	1900826	2.55	16710	0.02	passed	Postmenopause	Control	2015-10-30	ILLUMINA	HiSeq X Ten lane	FC-501-2501	Caiping Chen
WGC076463D	86874560	77317358	89	29834	0.03	353050	0.41	9115042	10.49	59276	0.07	passed	Postmenopause	Case	2015-11-30	ILLUMINA	HiSeq X Ten lane	FC-501-2501	Caiping Chen
WGC076532D	78543576	73434616	93.5	38056	0.05	1030746	1.31	4012714	5.11	27444	0.03	passed	Postmenopause	Control	2015-10-12	ILLUMINA	HiSeq X Ten lane	FC-501-2501	Caiping Chen
WGC076498D	60994624	55427276	90.87	3566238	5.85	651854	1.07	1335730	2.19	13526	0.02	passed	Postmenopause	Control	2015-10-28	ILLUMINA	HiSeq X Ten lane	FC-501-2501	Caiping Chen
WGC076474D	73920748	67452268	91.25	1713506	2.32	440392	0.6	4253198	5.75	61384	0.08	passed	Postmenopause	Case	2016-01-12	ILLUMINA	HiSeq X Ten lane	FC-501-2501	Caiping Chen
WGC076454D	52897774	48835134	92.32	42108	0.08	289484	0.55	3698972	6.99	32076	0.06	passed	Postmenopause	Case	2015-06-16	ILLUMINA	HiSeq X Ten lane	FC-501-2501	Caiping Chen
WGC076503D	70994952	66323252	93.42	214530	0.3	1664714	2.34	2773402	3.91	19054	0.03	passed	Postmenopause	Control	2015-11-02	ILLUMINA	HiSeq X Ten lane	FC-501-2501	Caiping Chen
WGC076476D	89872038	82845422	92.18	11674	0.01	592874	0.66	6346918	7.06	75150	0.08	passed	Postmenopause	Case	2015-10-27	ILLUMINA	HiSeq X Ten lane	FC-501-2501	Caiping Chen
WGC076314D	68336340	64187552	93.93	6188	0.01	382680	0.56	3718466	5.44	41454	0.06	passed	Premenopause	Control	2015-11-13	ILLUMINA	HiSeq X Ten lane	FC-501-2501	Caiping Chen
WGC076447D	64633960	60503400	93.61	3986	0.01	385318	0.6	3702178	5.73	39078	0.06	passed	Postmenopause	Case	2015-06-27	ILLUMINA	HiSeq X Ten lane	FC-501-2501	Caiping Chen
WGC076488D	74723870	70615496	94.5	64654	0.09	514046	0.69	3463926	4.64	65748	0.09	passed	Postmenopause	Case	2015-10-28	ILLUMINA	HiSeq X Ten lane	FC-501-2501	Caiping Chen
WGC076526D	84729012	79453168	93.77	198266	0.23	1127702	1.33	3920146	4.63	29730	0.04	passed	Postmenopause	Control	2015-11-18	ILLUMINA	HiSeq X Ten lane	FC-501-2501	Caiping Chen
WGC076481D	70175726	66431142	94.66	11682	0.02	406388	0.58	3264972	4.65	61542	0.09	passed	Postmenopause	Case	2015-03-26	ILLUMINA	HiSeq X Ten lane	FC-501-2501	Caiping Chen
WGC076458D	70151220	63186908	90.07	20160	0.03	299444	0.43	6595870	9.4	48838	0.07	passed	Postmenopause	Case	2015-12-30	ILLUMINA	HiSeq X Ten lane	FC-501-2501	Caiping Chen
WGC066690D	74339290	71216224	95.8	9740	0.01	1587328	2.14	1525276	2.05	722	0	passed	Postmenopause	Control	2015-09-21	ILLUMINA	HiSeq X Ten lane	FC-501-2501	Caiping Chen
WGC076459D	80001644	71447476	89.31	20066	0.03	409648	0.51	8069228	10.09	55226	0.07	passed	Postmenopause	Case	2015-12-24	ILLUMINA	HiSeq X Ten lane	FC-501-2501	Caiping Chen
WGC076479D	79501666	74211180	93.35	124278	0.16	420758	0.53	4678782	5.89	66668	0.08	passed	Postmenopause	Case	2015-04-12	ILLUMINA	HiSeq X Ten lane	FC-501-2501	Caiping Chen
WGC076272D	68624506	65523018	95.48	10218	0.01	261404	0.38	2729802	3.98	100064	0.15	passed	Premenopause	Case	2015-05-01	ILLUMINA	HiSeq X Ten lane	FC-501-2501	Caiping Chen
WGC076266DB	84956516	77516164	91.24	34658	0.04	3087654	3.63	4294340	5.05	23700	0.03	passed	Premenopause	Case	2015-05-14	ILLUMINA	HiSeq X Ten lane	FC-501-2501	Caiping Chen
WGC076502D	75693262	71447364	94.39	10232	0.01	1858610	2.46	2356482	3.11	20574	0.03	passed	Postmenopause	Control	2015-11-02	ILLUMINA	HiSeq X Ten lane	FC-501-2501	Caiping Chen
WGC076516D	74455010	70295440	94.41	24300	0.03	1564976	2.1	2547812	3.42	22482	0.03	passed	Postmenopause	Control	2015-11-13	ILLUMINA	HiSeq X Ten lane	FC-501-2501	Caiping Chen
WGC076499D	65576588	62970092	96.03	220466	0.34	858930	1.31	1513222	2.31	13878	0.02	passed	Postmenopause	Control	2015-10-30	ILLUMINA	HiSeq X Ten lane	FC-501-2501	Caiping Chen
WGC076512DB	28557990	22187268	77.69	105692	0.37	5123896	17.94	1134796	3.97	6338	0.02	failed	Postmenopause	Control	2015-11-11	ILLUMINA	HiSeq X Ten lane	FC-501-2501	Caiping Chen
WGC076513D	69667264	65854118	94.53	12014	0.02	1257288	1.8	2522766	3.62	21078	0.03	passed	Postmenopause	Control	2015-11-11	ILLUMINA	HiSeq X Ten lane	FC-501-2501	Caiping Chen
WGC076470D	83482316	77579424	92.93	60296	0.07	553370	0.66	5219914	6.25	69312	0.08	passed	Postmenopause	Case	2016-01-21	ILLUMINA	HiSeq X Ten lane	FC-501-2501	Caiping Chen
WGC076490D	69040664	62128056	89.99	3092978	4.48	345032	0.5	3414448	4.95	60150	0.09	passed	Premenopause	Case	2015-11-05	ILLUMINA	HiSeq X Ten lane	FC-501-2501	Caiping Chen
WGC076269D	69120294	66548404	96.28	191580	0.28	534382	0.77	1761222	2.55	84706	0.12	passed	Premenopause	Case	2015-04-08	ILLUMINA	HiSeq X Ten lane	FC-501-2501	Caiping Chen
WGC076524D	88278338	83088002	94.12	15286	0.02	1435134	1.63	3712914	4.21	27002	0.03	passed	Postmenopause	Control	2015-11-16	ILLUMINA	HiSeq X Ten lane	FC-501-2501	Caiping Chen
WGC076520D	74073372	68704078	92.75	605148	0.82	1330946	1.8	3410682	4.6	22518	0.03	passed	Postmenopause	Control	2015-11-19	ILLUMINA	HiSeq X Ten lane	FC-501-2501	Caiping Chen
WGC076302D	83668180	79810552	95.39	69140	0.08	458054	0.55	3330070	3.98	364	0	passed	Premenopause	Control	2015-10-16	ILLUMINA	HiSeq X Ten lane	FC-501-2501	Caiping Chen
WGC076496D	69839836	67366228	96.46	11404	0.02	638242	0.91	1808538	2.59	15424	0.02	passed	Postmenopause	Control	2015-10-28	ILLUMINA	HiSeq X Ten lane	FC-501-2501	Caiping Chen
WGC076304D	76252614	72929922	95.64	4970	0.01	484746	0.64	2832666	3.71	310	0	passed	Premenopause	Control	2015-10-19	ILLUMINA	HiSeq X Ten lane	FC-501-2501	Caiping Chen
WGC076258D	67979692	65769866	96.75	84588	0.12	612362	0.9	1428300	2.1	84576	0.12	passed	Premenopause	Case	2015-04-25	ILLUMINA	HiSeq X Ten lane	FC-501-2501	Caiping Chen
WGC076457D	70407296	63256046	89.84	21126	0.03	410682	0.58	6671476	9.48	47966	0.07	passed	Postmenopause	Case	2015-12-20	ILLUMINA	HiSeq X Ten lane	FC-501-2501	Caiping Chen
WGC076289D	79051568	75721950	95.79	4026	0.01	617952	0.78	2593162	3.28	114478	0.14	passed	Premenopause	Control	2015-10-08	ILLUMINA	HiSeq X Ten lane	FC-501-2501	Caiping Chen
WGC076494D	67861312	65605398	96.68	33858	0.05	755510	1.11	1451618	2.14	14928	0.02	passed	Postmenopause	Control	2015-10-28	ILLUMINA	HiSeq X Ten lane	FC-501-2501	Caiping Chen
WGC076286D	77425964	74459272	96.17	21304	0.03	660288	0.85	2177850	2.81	107250	0.14	passed	Premenopause	Control	2015-09-29	ILLUMINA	HiSeq X Ten lane	FC-501-2501	Caiping Chen
WGC076284D	68658052	66403900	96.72	8980	0.01	455272	0.66	1693958	2.47	95942	0.14	passed	Premenopause	Control	2015-09-24	ILLUMINA	HiSeq X Ten lane	FC-501-2501	Caiping Chen
WGC076533D	74290288	69660058	93.77	8044	0.01	928702	1.25	3667828	4.94	25656	0.03	passed	Postmenopause	Control	2015-10-22	ILLUMINA	HiSeq X Ten lane	FC-501-2501	Caiping Chen
WGC076483D	82621860	77579282	93.9	26384	0.03	443664	0.54	4500280	5.45	72250	0.09	passed	Postmenopause	Case	2015-04-25	ILLUMINA	HiSeq X Ten lane	FC-501-2501	Caiping Chen
WGC076529D	82232600	75934210	92.34	10258	0.01	637198	0.77	5621358	6.84	29576	0.04	passed	Postmenopause	Control	2015-11-06	ILLUMINA	HiSeq X Ten lane	FC-501-2501	Caiping Chen
WGC076505D	77485240	72939376	94.13	93884	0.12	2023736	2.61	2407604	3.11	20640	0.03	passed	Postmenopause	Control	2015-11-03	ILLUMINA	HiSeq X Ten lane	FC-501-2501	Caiping Chen
WGC076473D	66577350	62103602	93.28	125364	0.19	299432	0.45	3994590	6	54362	0.08	passed	Postmenopause	Case	2016-01-06	ILLUMINA	HiSeq X Ten lane	FC-501-2501	Caiping Chen
WGC076283D	69502922	66862604	96.2	58760	0.08	468062	0.67	2014800	2.9	98696	0.14	passed	Premenopause	Control	2015-09-24	ILLUMINA	HiSeq X Ten lane	FC-501-2501	Caiping Chen
WGC076486D	69448402	65688212	94.59	126792	0.18	337810	0.49	3234894	4.66	60694	0.09	passed	Postmenopause	Case	2015-03-19	ILLUMINA	HiSeq X Ten lane	FC-501-2501	Caiping Chen
WGC076268D	65260612	63156910	96.78	47324	0.07	560772	0.86	1415176	2.17	80430	0.12	passed	Premenopause	Case	2015-04-23	ILLUMINA	HiSeq X Ten lane	FC-501-2501	Caiping Chen
WGC076290D	73260828	70560220	96.31	4686	0.01	497010	0.68	2095596	2.86	103316	0.14	passed	Premenopause	Control	2015-10-08	ILLUMINA	HiSeq X Ten lane	FC-501-2501	Caiping Chen
WGC076263D	64007910	61828654	96.6	138958	0.22	537112	0.84	1424094	2.22	79092	0.12	passed	Premenopause	Case	2015-04-29	ILLUMINA	HiSeq X Ten lane	FC-501-2501	Caiping Chen
WGC076507D	82505884	77571886	94.02	34490	0.04	1706276	2.07	3170840	3.84	22392	0.03	passed	Postmenopause	Control	2015-11-06	ILLUMINA	HiSeq X Ten lane	FC-501-2501	Caiping Chen
WGC076510D	77849664	73694248	94.66	135148	0.17	1468832	1.89	2530856	3.25	20580	0.03	passed	Postmenopause	Control	2015-11-09	ILLUMINA	HiSeq X Ten lane	FC-501-2501	Caiping Chen
WGC076523D	85163360	79862108	93.78	248642	0.29	1690726	1.99	3336224	3.92	25660	0.03	passed	Postmenopause	Control	2015-11-16	ILLUMINA	HiSeq X Ten lane	FC-501-2501	Caiping Chen
WGC076264D	59213772	57358236	96.87	25570	0.04	484268	0.82	1272578	2.15	73120	0.12	passed	Premenopause	Case	2015-04-12	ILLUMINA	HiSeq X Ten lane	FC-501-2501	Caiping Chen
WGC076305D	76828676	73656532	95.87	10224	0.01	468210	0.61	2693410	3.51	300	0	passed	Premenopause	Control	2015-10-19	ILLUMINA	HiSeq X Ten lane	FC-501-2501	Caiping Chen
WGC076495D	59019706	57271756	97.04	7632	0.01	623908	1.06	1103330	1.87	13080	0.02	passed	Premenopause	Control	2015-10-28	ILLUMINA	HiSeq X Ten lane	FC-501-2501	Caiping Chen
WGC076256DB	47912458	46088918	96.19	13966	0.03	557856	1.16	1240938	2.59	10780	0.02	passed	Premenopause	Case	2015-05-29	ILLUMINA	HiSeq X Ten lane	FC-501-2501	Caiping Chen
WGC076538D	79762608	74104006	92.91	571736	0.72	1338746	1.68	3719910	4.66	28210	0.04	passed	Postmenopause	Control	2015-09-28	ILLUMINA	HiSeq X Ten lane	FC-501-2501	Caiping Chen
WGC076539D	68295588	65795702	96.34	169774	0.25	786484	1.15	1528674	2.24	14954	0.02	passed	Postmenopause	Control	2015-10-19	ILLUMINA	HiSeq X Ten lane	FC-501-2501	Caiping Chen
WGC076522D	78270928	73527164	93.94	21958	0.03	1317274	1.68	3380802	4.32	23730	0.03	passed	Postmenopause	Control	2015-11-11	ILLUMINA	HiSeq X Ten lane	FC-501-2501	Caiping Chen
WGC076275D	60229664	58322644	96.83	6180	0.01	409498	0.68	1404708	2.33	86634	0.14	passed	Premenopause	Case	2015-03-19	ILLUMINA	HiSeq X Ten lane	FC-501-2501	Caiping Chen
WGC076521D	72504944	68696574	94.75	158134	0.22	1205596	1.66	2422378	3.34	22262	0.03	passed	Postmenopause	Control	2015-11-10	ILLUMINA	HiSeq X Ten lane	FC-501-2501	Caiping Chen
WGC076257D	73421992	70870938	96.53	25000	0.03	485268	0.66	1949932	2.66	90854	0.12	passed	Premenopause	Case	2015-05-01	ILLUMINA	HiSeq X Ten lane	FC-501-2501	Caiping Chen
WGC076292D	78225000	75297944	96.26	90276	0.12	436474	0.56	2290334	2.93	109972	0.14	passed	Premenopause	Control	2015-10-09	ILLUMINA	HiSeq X Ten lane	FC-501-2501	Caiping Chen
WGC076511D	83133480	78252704	94.13	63792	0.08	1855874	2.23	2939210	3.54	21900	0.03	passed	Postmenopause	Control	2015-11-09	ILLUMINA	HiSeq X Ten lane	FC-501-2501	Caiping Chen
WGC076291D	64681768	62548868	96.7	14276	0.02	417734	0.65	1607920	2.49	92970	0.14	passed	Premenopause	Control	2015-09-22	ILLUMINA	HiSeq X Ten lane	FC-501-2501	Caiping Chen
WGC076267D	67567084	65267164	96.6	29248	0.04	557908	0.83	1630224	2.41	82540	0.12	passed	Premenopause	Case	2015-04-28	ILLUMINA	HiSeq X Ten lane	FC-501-2501	Caiping Chen
WGC076489D	75431806	71114072	94.28	16896	0.02	433682	0.57	3800918	5.04	66238	0.09	passed	Postmenopause	Case	2016-02-16	ILLUMINA	HiSeq X Ten lane	FC-501-2501	Caiping Chen
WGC076484D	74589030	69853980	93.65	270982	0.36	346594	0.46	4051680	5.43	65794	0.09	passed	Postmenopause	Case	2015-04-10	ILLUMINA	HiSeq X Ten lane	FC-501-2501	Caiping Chen
WGC076453D	80414450	74180124	92.25	159252	0.2	401802	0.5	5624448	6.99	48824	0.06	passed	Postmenopause	Case	2015-05-21	ILLUMINA	HiSeq X Ten lane	FC-501-2501	Caiping Chen
WGC076514DB	65493732	61820916	94.39	185918	0.28	942130	1.44	2524768	3.85	20000	0.03	passed	Postmenopause	Control	2015-11-12	ILLUMINA	HiSeq X Ten lane	FC-501-2501	Caiping Chen
WGC066692D	4884992	4719588	96.61	1034	0.02	55120	1.13	109250	2.24	0	0	failed	Postmenopause	Case	2015-04-09	ILLUMINA	HiSeq X Ten lane	FC-501-2501	Caiping Chen
WGC076509D	71192608	67206128	94.4	22282	0.03	1651576	2.32	2293670	3.22	18952	0.03	passed	Postmenopause	Control	2015-11-09	ILLUMINA	HiSeq X Ten lane	FC-501-2501	Caiping Chen
WGC076450D	79884988	73744932	92.31	463386	0.58	560118	0.7	5070856	6.35	45696	0.06	passed	Postmenopause	Case	2015-04-02	ILLUMINA	HiSeq X Ten lane	FC-501-2501	Caiping Chen
WGC076537D	88735480	82523192	93	116968	0.13	1118428	1.26	4945706	5.57	31186	0.04	passed	Postmenopause	Control	2015-09-21	ILLUMINA	HiSeq X Ten lane	FC-501-2501	Caiping Chen
WGC076260D	67550888	65228868	96.56	69704	0.1	483470	0.72	1685218	2.49	83628	0.12	passed	Premenopause	Case	2015-04-29	ILLUMINA	HiSeq X Ten lane	FC-501-2501	Caiping Chen
WGC076270D	66630912	64274198	96.46	9720	0.01	399042	0.6	1852630	2.78	95322	0.14	passed	Premenopause	Case	2015-05-10	ILLUMINA	HiSeq X Ten lane	FC-501-2501	Caiping Chen
WGC076491D	75166304	70572064	93.89	223552	0.3	363240	0.48	3941306	5.24	66142	0.09	passed	Postmenopause	Control	2015-09-29	ILLUMINA	HiSeq X Ten lane	FC-501-2501	Caiping Chen
WGC076477D	75534758	50184192	66.44	19688628	26.07	342300	0.45	5257620	6.96	62018	0.08	passed	Postmenopause	Case	2015-07-08	ILLUMINA	HiSeq X Ten lane	FC-501-2501	Caiping Chen
WGC076299D	72777788	69618134	95.66	12562	0.02	410278	0.56	2736458	3.76	356	0	passed	Premenopause	Control	2015-10-12	ILLUMINA	HiSeq X Ten lane	FC-501-2501	Caiping Chen
WGC076515D	72020594	67978762	94.39	53108	0.07	918912	1.28	3048210	4.23	21602	0.03	passed	Postmenopause	Control	2015-11-12	ILLUMINA	HiSeq X Ten lane	FC-501-2501	Caiping Chen
WGC076525D	76755506	71120318	92.66	18380	0.02	1109614	1.45	4480208	5.84	26986	0.04	passed	Postmenopause	Control	2015-11-16	ILLUMINA	HiSeq X Ten lane	FC-501-2501	Caiping Chen
WGC076467D	86715432	75523562	87.09	9104	0.01	225696	0.26	10897708	12.57	59362	0.07	passed	Postmenopause	Case	2015-06-01	ILLUMINA	HiSeq X Ten lane	FC-501-2501	Caiping Chen
WGC076464D	80192000	72238938	90.08	19360	0.02	392666	0.49	7486150	9.34	54886	0.07	passed	Postmenopause	Case	2015-12-02	ILLUMINA	HiSeq X Ten lane	FC-501-2501	Caiping Chen
WGC076501D	88669518	83546830	94.22	45618	0.05	1528246	1.72	3525424	3.98	23400	0.03	passed	Postmenopause	Control	2015-10-30	ILLUMINA	HiSeq X Ten lane	FC-501-2501	Caiping Chen
WGC076295D	78055054	74834450	95.87	6666	0.01	435022	0.56	2778596	3.56	320	0	passed	Premenopause	Control	2015-10-08	ILLUMINA	HiSeq X Ten lane	FC-501-2501	Caiping Chen
WGC076472D	82719672	76511546	92.49	214946	0.26	434178	0.52	5489962	6.64	69040	0.08	passed	Postmenopause	Case	2016-01-02	ILLUMINA	HiSeq X Ten lane	FC-501-2501	Caiping Chen
WGC076296D	77698026	73925232	95.14	127106	0.16	423772	0.55	3221584	4.15	332	0	passed	Premenopause	Control	2015-09-29	ILLUMINA	HiSeq X Ten lane	FC-501-2501	Caiping Chen
WGC076468D	75613322	51798558	68.5	16601456	21.96	411918	0.54	6749624	8.93	51766	0.07	passed	Postmenopause	Case	2015-04-23	ILLUMINA	HiSeq X Ten lane	FC-501-2501	Caiping Chen
WGC076465D	57195334	51067098	89.29	74818	0.13	386584	0.68	5627270	9.84	39564	0.07	passed	Postmenopause	Case	2015-11-26	ILLUMINA	HiSeq X Ten lane	FC-501-2501	Caiping Chen
WGC076487D	84501376	78462298	92.85	42176	0.05	295968	0.35	5626498	6.66	74436	0.09	passed	Postmenopause	Case	2015-06-09	ILLUMINA	HiSeq X Ten lane	FC-501-2501	Caiping Chen
WGC076508D	74722322	70435224	94.26	11474	0.02	1814284	2.43	2441574	3.27	19766	0.03	passed	Postmenopause	Control	2015-11-09	ILLUMINA	HiSeq X Ten lane	FC-501-2501	Caiping Chen
WGC076293D	71854392	69108352	96.18	46218	0.06	512074	0.71	2187412	3.04	336	0	passed	Premenopause	Control	2015-10-08	ILLUMINA	HiSeq X Ten lane	FC-501-2501	Caiping Chen
WGC076306D	87426792	83501434	95.51	31980	0.04	415268	0.47	3477742	3.98	368	0	passed	Premenopause	Control	2015-10-22	ILLUMINA	HiSeq X Ten lane	FC-501-2501	Caiping Chen
WGC076478D	82048588	76127450	92.78	281336	0.34	426182	0.52	5146060	6.27	67560	0.08	passed	Postmenopause	Case	2015-04-18	ILLUMINA	HiSeq X Ten lane	FC-501-2501	Caiping Chen
WGC076469D	73055080	68507498	93.78	25728	0.04	452760	0.62	4008482	5.49	60612	0.08	passed	Postmenopause	Case	2015-02-03	ILLUMINA	HiSeq X Ten lane	FC-501-2501	Caiping Chen
WGC076312D	81483012	75846774	93.08	205870	0.25	682680	0.84	4698274	5.77	49414	0.06	passed	Premenopause	Control	2015-11-04	ILLUMINA	HiSeq X Ten lane	FC-501-2501	Caiping Chen
WGC076504D	73127940	69157900	94.57	32820	0.04	1758846	2.41	2158408	2.95	19966	0.03	passed	Postmenopause	Control	2015-11-02	ILLUMINA	HiSeq X Ten lane	FC-501-2501	Caiping Chen
WGC076466D	76208152	68714294	90.17	32290	0.04	365292	0.48	7044112	9.24	52164	0.07	passed	Postmenopause	Case	2016-02-12	ILLUMINA	HiSeq X Ten lane	FC-501-2501	Caiping Chen
WGC076527D	85275638	79532208	93.26	52998	0.06	1080428	1.27	4579534	5.37	30470	0.04	passed	Postmenopause	Control	2015-10-30	ILLUMINA	HiSeq X Ten lane	FC-501-2501	Caiping Chen
WGC076265D	77632198	74842968	96.41	6062	0.01	583476	0.75	2103998	2.71	95694	0.12	passed	Premenopause	Case	2015-03-26	ILLUMINA	HiSeq X Ten lane	FC-501-2501	Caiping Chen
WGC076493D	54438838	51845766	95.24	84014	0.15	629384	1.16	1867636	3.43	12038	0.02	passed	Postmenopause	Control	2015-10-16	ILLUMINA	HiSeq X Ten lane	FC-501-2501	Caiping Chen
WGC076485D	70898030	66952438	94.43	13406	0.02	412690	0.58	3457588	4.88	61908	0.09	passed	Postmenopause	Case	2015-03-30	ILLUMINA	HiSeq X Ten lane	FC-501-2501	Caiping Chen
WGC076518D	81196022	76586018	94.32	66206	0.08	1333422	1.64	3185364	3.92	25012	0.03	passed	Postmenopause	Control	2015-11-13	ILLUMINA	HiSeq X Ten lane	FC-501-2501	Caiping Chen
WGC076482D	73419958	69295364	94.38	217496	0.3	454550	0.62	3387596	4.61	64952	0.09	passed	Postmenopause	Case	2015-03-24	ILLUMINA	HiSeq X Ten lane	FC-501-2501	Caiping Chen
WGC076261D	76557076	73836336	96.45	22972	0.03	546154	0.71	2056744	2.69	94870	0.12	passed	Premenopause	Case	2015-04-17	ILLUMINA	HiSeq X Ten lane	FC-501-2501	Caiping Chen
WGC076300D	74923270	71754180	95.77	102284	0.14	408468	0.55	2658020	3.55	318	0	passed	Premenopause	Control	2015-10-12	ILLUMINA	HiSeq X Ten lane	FC-501-2501	Caiping Chen
WGC076308D	65977548	61509322	93.23	171976	0.26	438124	0.66	3818816	5.79	39310	0.06	passed	Premenopause	Control	2015-10-13	ILLUMINA	HiSeq X Ten lane	FC-501-2501	Caiping Chen
WGC066691D	70263956	66778672	95.04	18258	0.03	2366794	3.37	1099508	1.56	724	0	passed	Postmenopause	Control	2015-09-12	ILLUMINA	HiSeq X Ten lane	FC-501-2501	Caiping Chen
WGC076534D	76929158	72189212	93.84	40480	0.05	910904	1.18	3761678	4.89	26884	0.03	passed	Postmenopause	Control	2015-10-28	ILLUMINA	HiSeq X Ten lane	FC-501-2501	Caiping Chen
WGC076448D	79713448	73809856	92.59	366876	0.46	420824	0.53	5067344	6.36	48548	0.06	passed	Postmenopause	Case	2015-04-23	ILLUMINA	HiSeq X Ten lane	FC-501-2501	Caiping Chen
WGC076285D	71113484	68607006	96.48	20792	0.03	529472	0.74	1853052	2.61	103162	0.15	passed	Premenopause	Control	2015-09-28	ILLUMINA	HiSeq X Ten lane	FC-501-2501	Caiping Chen
WGC076517D	66347426	62821954	94.69	207122	0.31	1181384	1.78	2116594	3.19	20372	0.03	passed	Postmenopause	Control	2015-11-13	ILLUMINA	HiSeq X Ten lane	FC-501-2501	Caiping Chen
WGC076294D	72419244	69308328	95.7	17544	0.02	595918	0.82	2497170	3.45	284	0	passed	Premenopause	Control	2015-10-08	ILLUMINA	HiSeq X Ten lane	FC-501-2501	Caiping Chen
WGC076528D	72298018	67387544	93.21	569906	0.79	1276764	1.77	3038512	4.2	25292	0.03	passed	Postmenopause	Control	2015-11-02	ILLUMINA	HiSeq X Ten lane	FC-501-2501	Caiping Chen
WGC076497D	55396466	53650392	96.85	22600	0.04	627436	1.13	1083582	1.96	12456	0.02	passed	Postmenopause	Control	2015-10-28	ILLUMINA	HiSeq X Ten lane	FC-501-2501	Caiping Chen
WGC076480D	79651908	74553338	93.6	614358	0.77	509128	0.64	3909192	4.91	65892	0.08	passed	Postmenopause	Case	2015-04-18	ILLUMINA	HiSeq X Ten lane	FC-501-2501	Caiping Chen
WGC076506D	66902920	62736198	93.77	13682	0.02	1833934	2.74	2301072	3.44	18034	0.03	passed	Postmenopause	Control	2015-11-03	ILLUMINA	HiSeq X Ten lane	FC-501-2501	Caiping Chen
Total	9648739458	9020162978	93.49	62564422	0.65	106152828	1.1	454050478	4.71	5808752	0.06	-	-	-

## Sheet: Table 2
Enterotype	Pre+Control	Pre+Case	Post+Control	Post+Case	Total
Enterotype1	18 (72.00%)	17 (94.44%)	35 (76.09%)	32 (72.73%)	102
Enterotype2	7 (28.00%)	1 (5.56%)	11 (23.91%)	12 (27.27%)	31
Total	25	18	46	44

## Sheet: Table 3
	Pvalue	qvalue	Control_mean	Control_sd	Case_mean	Case_sd	Control_occurrence	Case_occurrence	FC(log2(Case/Control))
Peptoniphilus_duerdenii	0.0067575	0.3076	1.01879e-07	1.35382e-07	8.69068e-07	1.44418e-06	0.6	0.83	3.09262
Porphyromonas_cansulci	0.039192	0.42612	0	0	1.19696e-07	4.85311e-07	0	0.17	Inf
Acidaminococcus_fermentans	0.038884	0.42612	1.98432e-05	3.47575e-05	5.73815e-06	1.05355e-05	1	0.94	-1.78998
Porphyromonas_uenonis	0.0261	0.41876	1.50118e-07	5.11725e-07	2.36534e-07	3.29505e-07	0.48	0.72	0.655949
Klebsiella_sp_1_1_55	0.008032	0.3076	3.61918e-07	4.8616e-07	1.61799e-06	1.75742e-06	0.72	0.83	2.16047
Megasphaera_sp_BL7	0.0043922	0.3076	3.71961e-05	0.000170122	9.86078e-07	4.11263e-06	0.68	0.17	-5.23731
Bacteroides_xylanisolvens	0.017569	0.36228	0.0110231	0.00806218	0.0163371	0.00941307	1	1	0.567628
Parascardovia_denticolens	0.048119	0.43615	4.09742e-08	1.74308e-07	1.12658e-07	2.80232e-07	0.08	0.33	1.45916
Parabacteroides_johnsonii	0.0047646	0.3076	0.000313191	0.000588548	4.00814e-05	9.5297e-05	1	1	-2.96604
Bacteroides_faecis	0.038884	0.42612	6.77914e-05	6.37449e-05	9.09396e-05	5.07927e-05	1	1	0.423806
Escherichia_sp_TW09276	0.01095	0.32369	7.72999e-08	2.6236e-07	3.84656e-07	6.09612e-07	0.16	0.5	2.31503
Streptococcus_pneumoniae	0.0071582	0.3076	6.60439e-06	8.14601e-06	1.01884e-05	6.9805e-06	1	1	0.625429
Escherichia_fergusonii	0.02979	0.41917	1.06562e-07	2.11591e-07	7.11226e-07	1.89954e-06	0.52	0.72	2.73862
Shigella_boydii	0.0022595	0.3076	4.29981e-07	5.79425e-07	2.23131e-06	2.85587e-06	0.88	0.94	2.37554
[Ruminococcus]_gnavus	0.049596	0.43615	0.00214803	0.00267538	0.00480185	0.00519538	1	1	1.16058
Vibrio_harveyi	0.039192	0.42612	0	0	4.58678e-08	1.22902e-07	0	0.17	Inf
Finegoldia_magna	0.048889	0.43615	9.11799e-08	2.06711e-07	1.73929e-07	2.72912e-07	0.48	0.78	0.931712
Bacteroides_dorei/vulgatus	0.026463	0.41876	0.0619999	0.046827	0.0975962	0.0519783	1	1	0.65456
Bacteroides_thetaiotaomicron	0.041363	0.43395	0.0144436	0.0198851	0.0172157	0.0117362	1	1	0.253295
Acinetobacter_johnsonii	0.020302	0.39163	2.7755e-08	7.02959e-08	1.55785e-07	2.39934e-07	0.2	0.5	2.48874
Anaerococcus_hydrogenalis	0.039192	0.42612	0	0	6.90401e-09	1.62883e-08	0	0.17	Inf
Thermoanaerobacter_pseudethanolicus	0.04849	0.43615	9.37315e-07	4.12566e-06	5.33928e-08	2.26526e-07	0.32	0.06	-4.13382
Peptostreptococcus_stomatis	0.02661	0.41876	5.93202e-07	1.32656e-06	8.61498e-07	1.10562e-06	0.68	0.89	0.538323
Clostridium_sp_KLE_1755	0.0097733	0.3076	1.64419e-06	2.79918e-06	3.63714e-07	2.83943e-07	1	1	-2.1765
Escherichia_albertii	0.032244	0.41917	2.53768e-07	6.26466e-07	1.21552e-06	1.92773e-06	0.44	0.67	2.26
Bacteroides_sp_2_1_22	0.030274	0.41917	2.63285e-06	2.88111e-06	4.14484e-06	3.42251e-06	0.96	0.94	0.654689
Eubacterium_eligens	0.049596	0.43615	0.00310078	0.00324427	0.00138458	0.00220095	1	1	-1.16319
Alistipes_indistinctus	0.01577	0.35783	1.03499e-06	1.6935e-06	4.35161e-07	9.02984e-07	0.88	0.5	-1.24999
Bacteroides_sp_3_1_40A	0.0019825	0.3076	0.000227704	0.000125858	0.000384006	0.000191383	1	1	0.753968
Megasphaera_sp_NM10	0.0012198	0.3076	2.78592e-05	0.000127173	7.82513e-07	3.21082e-06	0.76	0.17	-5.1539
Ruminococcus_champanellensis	0.046714	0.43615	4.05237e-05	5.11366e-05	1.47166e-05	1.89304e-05	1	1	-1.46133
Citrobacter_koseri	0.032175	0.41917	3.63071e-06	4.45815e-06	2.17025e-05	4.86175e-05	1	1	2.57954
Ureaplasma_urealyticum	0.013985	0.35783	1.16312e-08	4.70432e-08	6.6063e-07	2.48037e-06	0.08	0.39	5.82777
Providencia_rettgeri	0.024265	0.41876	3.74328e-07	4.10929e-07	1.43646e-06	1.79029e-06	0.88	1	1.94014
Prevotella_salivae	0.0145	0.35783	3.41043e-08	1.0469e-07	2.17523e-06	8.48103e-06	0.2	0.56	5.99507
Escherichia_sp_1_1_43	0.0062634	0.3076	3.7848e-07	4.81549e-07	1.76363e-06	2.43841e-06	0.88	0.94	2.22026
Staphylococcus_aureus	0.0095164	0.3076	1.04478e-06	2.61324e-06	3.38335e-06	9.12845e-06	0.52	0.89	1.69526
Bacteroides_vulgatus	0.041363	0.43395	0.000589698	0.000393871	0.000901303	0.000507524	1	1	0.612037
Bacteroides_pyogenes	0.032175	0.41917	2.39835e-06	4.50438e-06	5.1428e-06	7.53208e-06	1	1	1.10051
Shigella_flexneri	0.0019964	0.3076	2.95927e-07	4.1971e-07	2.08406e-06	2.83799e-06	0.84	1	2.81609
Enterococcus_gallinarum	0.033304	0.42374	2.37721e-06	7.32058e-06	6.25263e-08	8.51083e-08	0.64	0.39	-5.24866
unclassified_Streptococcus_sp._M143	0.016156	0.35783	2.64796e-07	4.81043e-07	5.60512e-07	5.81827e-07	0.8	0.89	1.08186
unclassified_Eggerthella_sp._YY7918	0.029556	0.41917	1.83939e-07	3.00808e-07	3.88265e-07	4.40606e-07	0.52	0.83	1.07782
Escherichia_sp_4_1_40B	0.026515	0.41876	1.99074e-07	3.05215e-07	9.58215e-07	1.44283e-06	0.8	0.94	2.26705
Prevotella_nigrescens	0.049228	0.43615	6.16441e-07	1.1998e-06	4.86514e-06	1.87176e-05	0.52	0.89	2.98045
Escherichia_coli	0.0077468	0.3076	0.00177401	0.0024257	0.00841651	0.0110535	1	1	2.24621
Streptococcus_mitis	0.0077468	0.3076	6.75876e-06	1.0345e-05	1.13445e-05	9.62152e-06	1	1	0.747166
Streptococcus_agalactiae	0.012245	0.33284	2.56402e-06	2.58499e-06	8.70224e-06	8.87005e-06	1	1	1.76298
unclassified_Streptococcus_oralis	0.047496	0.43615	5.49283e-07	7.86184e-07	9.94028e-07	1.16342e-06	0.92	1	0.855736
Anaerococcus_lactolyticus	0.015358	0.35783	2.40826e-08	1.04912e-07	2.45867e-07	7.58304e-07	0.12	0.44	3.35181
Lactococcus_garvieae	0.0061142	0.3076	0	0	1.51894e-05	6.43421e-05	0	0.28	Inf
Pseudomonas_putida	0.039192	0.42612	0	0	1.7714e-08	5.59872e-08	0	0.17	Inf
Atopobium_vaginae	0.0092905	0.3076	9.18015e-07	1.25633e-06	2.75999e-07	6.81638e-07	0.88	0.61	-1.73386
Anaerococcus_vaginalis	0.0088484	0.3076	1.62462e-07	2.56981e-07	5.3217e-07	7.11917e-07	0.72	0.94	1.71178
Ruminococcus_gnavus	0.049596	0.43615	0.00010589	0.000125793	0.000226998	0.000240262	1	1	1.10012
Shigella_sp_D9	0.0049921	0.3076	2.04492e-07	2.94323e-07	1.03e-06	1.48661e-06	0.88	0.94	2.33252
Pasteurella_multocida	0.024023	0.41876	1.24766e-08	3.75274e-08	1.53938e-07	3.39525e-07	0.16	0.44	3.62505
Streptococcus_salivarius	0.038884	0.42612	8.81002e-05	0.00011666	3.98761e-05	4.48283e-05	1	1	-1.14362
Unknown	0.049596	0.43615	0.534033	0.135799	0.452889	0.0962385	1	1	-0.237769
Citrobacter_rodentium	0.019965	0.39163	8.60912e-08	1.38683e-07	6.93036e-07	9.9222e-07	0.48	0.72	3.00899
Solobacterium_moorei	0.03653	0.42612	2.09571e-06	1.82746e-06	3.82838e-06	3.18294e-06	1	1	0.869298
Sutterella_parvirubra	0.01732	0.36228	3.43284e-05	0.000133221	3.75723e-07	1.52416e-06	0.48	0.11	-6.51359
Bacteroides_dorei	0.02476	0.41876	0.0474929	0.0338892	0.073868	0.0379324	1	1	0.637236
unclassified_Enterobacteriaceae_bacterium_9_2_54FAA	0.047471	0.43615	5.50149e-07	7.48683e-07	2.49551e-06	3.57944e-06	0.92	0.94	2.18144
unclassified_Coprobacillus_sp._29_1	0.011367	0.32369	5.5016e-05	3.16408e-05	8.76471e-05	5.00085e-05	1	1	0.671856
Fusobacterium_varium	0.030698	0.41917	0.000652693	0.00303822	0.000229083	0.000901347	0.92	0.67	-1.51054
Escherichia_sp_3_2_53FAA	0.0090518	0.3076	1.12207e-05	1.61134e-05	5.3804e-05	7.00789e-05	1	1	2.26155
Shigella_sonnei	0.031207	0.41917	7.79779e-07	1.10676e-06	3.37374e-06	4.57378e-06	0.92	0.94	2.11321

## Sheet: Table 4
	Pvalue	qvalue	Control_mean	Control_sd	Case_mean	Case_sd	Control_occurrence	Case_occurrence	FC(log2(Case/Control))	Kingdom;Phylum;Class;Order;Family;Genus
Porphyromonas_uenonis	0.00044112	0.013213	7.69823e-07	2.88221e-06	1.18882e-06	3.73448e-06	0.28	0.66	0.626934	Bacteria;Bacteroidetes;Bacteroidia;Bacteroidales;Porphyromonadaceae;Porphyromonas
Klebsiella_sp_1_1_55	0.00070304	0.016188	3.1356e-06	8.9053e-06	7.57738e-06	1.76993e-05	0.72	0.98	1.27296	Bacteria;Proteobacteria;Gammaproteobacteria;Enterobacterales;Enterobacteriaceae;Klebsiella
Providencia_stuartii	0.01074	0.093826	3.40068e-08	1.75727e-07	3.67635e-07	1.37087e-06	0.11	0.32	3.43438	Bacteria;Proteobacteria;Gammaproteobacteria;Enterobacterales;Morganellaceae;Providencia
Parascardovia_denticolens	0.026869	0.15685	2.59105e-07	1.18112e-06	2.3467e-07	9.17074e-07	0.17	0.39	-0.142901	Bacteria;Actinobacteria;Actinobacteria;Bifidobacteriales;Bifidobacteriaceae;Parascardovia
Lactobacillus_gasseri	0.019871	0.13748	1.50442e-05	7.92959e-05	2.38974e-05	0.000105502	0.96	0.95	0.667649	Bacteria;Firmicutes;Bacilli;Lactobacillales;Lactobacillaceae;Lactobacillus
unclassified_Fusobacterium	0.0018931	0.029043	7.79089e-06	1.68449e-05	4.57955e-05	0.000151668	1	1	2.55535	Bacteria;Fusobacteria;Fusobacteriia;Fusobacteriales;Fusobacteriaceae;Fusobacterium
Odoribacter_splanchnicus	0.020235	0.13748	0.00232487	0.00303289	0.00525525	0.00772117	1	1	1.17661	Bacteria;Bacteroidetes;Bacteroidia;Bacteroidales;Odoribacteraceae;Odoribacter
Methylobacillus_flagellatus	0.01501	0.11802	2.44545e-08	1.39458e-07	3.12106e-07	7.2474e-07	0.17	0.36	3.67387	Bacteria;Proteobacteria;Betaproteobacteria;Methylophilales;Methylophilaceae;Methylobacillus
Lactobacillus_fermentum	0.037133	0.19356	2.55323e-05	0.000164876	5.60147e-05	0.000346336	0.78	0.86	1.13348	Bacteria;Firmicutes;Bacilli;Lactobacillales;Lactobacillaceae;Lactobacillus
Acinetobacter_radioresistens	0.00085723	0.017393	1.15301e-08	7.82011e-08	5.84397e-06	3.50237e-05	0.02	0.27	8.9854	Bacteria;Proteobacteria;Gammaproteobacteria;Pseudomonadales;Moraxellaceae;Acinetobacter
Streptococcus_sp_F0441	0.042536	0.21056	8.30829e-08	2.32051e-07	1.78973e-07	5.30259e-07	0.46	0.66	1.10712	Bacteria;Firmicutes;Bacilli;Lactobacillales;Streptococcaceae;Streptococcus
Escherichia_sp_TW09276	8.0144e-05	0.0038777	6.5966e-07	3.13037e-06	1.94839e-06	4.74806e-06	0.28	0.68	1.56248	Bacteria;Proteobacteria;Gammaproteobacteria;Enterobacterales;Enterobacteriaceae;Escherichia
Anaerococcus_prevotii	0.037548	0.19359	4.04305e-08	1.97162e-07	4.34958e-08	1.13521e-07	0.11	0.3	0.105431	Bacteria;Firmicutes;Tissierellia;Tissierellales;Peptoniphilaceae;Anaerococcus
Methanobrevibacter_smithii	0.033941	0.18092	2.00149e-05	9.60547e-05	1.91383e-05	6.91536e-05	0.33	0.61	-0.0646165	Archaea;Euryarchaeota;Methanobacteria;Methanobacteriales;Methanobacteriaceae;Methanobrevibacter
Citrobacter_youngae	0.0094225	0.089799	8.69801e-06	4.51237e-05	2.46469e-05	8.42537e-05	0.8	1	1.50265	Bacteria;Proteobacteria;Gammaproteobacteria;Enterobacterales;Enterobacteriaceae;Citrobacter
Acidaminococcus_intestini	0.0010582	0.02017	1.14337e-06	3.45147e-06	0.000199336	0.000837498	0.43	0.77	7.44577	Bacteria;Firmicutes;Negativicutes;Acidaminococcales;Acidaminococcaceae;Acidaminococcus
Finegoldia_magna	0.02149	0.13748	4.07229e-07	1.73566e-06	5.51905e-07	1.46925e-06	0.46	0.61	0.438579	Bacteria;Firmicutes;Tissierellia;Tissierellales;Peptoniphilaceae;Finegoldia
Veillonella_dispar	0.043639	0.21056	5.84625e-05	0.000158495	0.000219489	0.00120839	1	1	1.90857	Bacteria;Firmicutes;Negativicutes;Veillonellales;Veillonellaceae;Veillonella
Enterobacter_cloacae	0.037234	0.19356	0.000269487	0.000937738	0.000949716	0.00495989	1	1	1.81728	Bacteria;Proteobacteria;Gammaproteobacteria;Enterobacterales;Enterobacteriaceae;Enterobacter
Burkholderia_pseudomallei	0.0052773	0.066388	0	0	3.22553e-07	1.26217e-06	0	0.16	Inf	Bacteria;Proteobacteria;Betaproteobacteria;Burkholderiales;Burkholderiaceae;Burkholderia
Acinetobacter_johnsonii	0.00012349	0.0044614	4.27636e-08	1.63833e-07	5.64263e-06	3.32277e-05	0.15	0.52	7.04384	Bacteria;Proteobacteria;Gammaproteobacteria;Pseudomonadales;Moraxellaceae;Acinetobacter
Roseburia_inulinivorans	0.0018931	0.029043	0.003692	0.00372044	0.00264446	0.00539247	1	1	-0.48143	Bacteria;Firmicutes;Clostridia;Clostridiales;Lachnospiraceae;Roseburia
Escherichia_albertii	0.00072059	0.016188	1.27929e-05	8.25851e-05	9.95878e-06	4.4357e-05	0.48	0.8	-0.361306	Bacteria;Proteobacteria;Gammaproteobacteria;Enterobacterales;Enterobacteriaceae;Escherichia
Serratia_odorifera	0.043354	0.21056	1.81877e-06	4.62369e-06	5.02596e-06	1.8698e-05	0.61	0.77	1.46644	Bacteria;Proteobacteria;Gammaproteobacteria;Enterobacterales;Yersiniaceae;Serratia
Lawsonia_intracellularis	0.044501	0.21205	7.97554e-07	7.63458e-07	1.33758e-06	1.24754e-06	0.98	1	0.745966	Bacteria;Proteobacteria;Deltaproteobacteria;Desulfovibrionales;Desulfovibrionaceae;Lawsonia
Eubacterium_eligens	0.00010537	0.0044185	0.00402427	0.00595241	0.00145975	0.00383811	1	1	-1.463	Bacteria;Firmicutes;Clostridia;Clostridiales;Eubacteriaceae;Eubacterium
Escherichia_sp_TW10509	0.023232	0.14326	1.21082e-06	6.47485e-06	5.66752e-07	1.30889e-06	0.37	0.55	-1.0952	Bacteria;Proteobacteria;Gammaproteobacteria;Enterobacterales;Enterobacteriaceae;Escherichia
unclassified_Thauera_sp._MZ1T	0.017714	0.12766	5.07064e-07	2.79071e-06	6.86406e-07	2.44128e-06	0.35	0.64	0.436894	Bacteria;Proteobacteria;Betaproteobacteria;Rhodocyclales;Rhodocyclaceae;Thauera
Lactobacillus_vaginalis	0.0034435	0.048132	4.31879e-05	0.000288788	7.07099e-06	2.96663e-05	0.63	0.8	-2.61064	Bacteria;Firmicutes;Bacilli;Lactobacillales;Lactobacillaceae;Lactobacillus
butyrate-producing_bacterium_SSC/2	0.029122	0.16068	0.000132503	0.000181677	0.0001022	0.000142946	1	1	-0.374624	Bacteria;Firmicutes;Clostridia;Clostridiales;Lachnospiraceae;Anaerostipes
Haemophilus_aegyptius	0.033531	0.18026	5.41601e-08	2.25051e-07	3.05119e-09	2.02393e-08	0.15	0.02	-4.14978	Bacteria;Proteobacteria;Gammaproteobacteria;Pasteurellales;Pasteurellaceae;Haemophilus
Escherichia_sp_TW11588	0.0032226	0.046069	2.76298e-07	1.74914e-06	1.25057e-06	3.62753e-06	0.11	0.36	2.17829	Bacteria;Proteobacteria;Gammaproteobacteria;Enterobacterales;Enterobacteriaceae;Escherichia
Citrobacter_koseri	0.00048118	0.013757	2.49111e-05	5.29156e-05	8.09202e-05	0.000187058	0.96	1	1.69971	Bacteria;Proteobacteria;Gammaproteobacteria;Enterobacterales;Enterobacteriaceae;Citrobacter
Providencia_rettgeri	0.00012767	0.0044614	2.3947e-06	7.06242e-06	1.04679e-05	3.25086e-05	0.85	1	2.12805	Bacteria;Proteobacteria;Gammaproteobacteria;Enterobacterales;Morganellaceae;Providencia
Bifidobacterium_adolescentis	0.031461	0.17059	0.000270452	0.00106087	2.53761e-05	5.47286e-05	0.96	0.95	-3.41383	Bacteria;Actinobacteria;Actinobacteria;Bifidobacteriales;Bifidobacteriaceae;Bifidobacterium
Achromobacter_piechaudii	0.0066571	0.077543	4.70617e-08	2.41723e-07	9.24526e-07	2.17378e-06	0.2	0.41	4.29609	Bacteria;Proteobacteria;Betaproteobacteria;Burkholderiales;Alcaligenaceae;Achromobacter
Pseudomonas_stutzeri	0.012527	0.10506	7.89152e-07	1.86835e-06	6.91545e-06	1.59504e-05	0.46	0.68	3.13145	Bacteria;Proteobacteria;Gammaproteobacteria;Pseudomonadales;Pseudomonadaceae;Pseudomonas
Salmonella_bongori	0.025529	0.1544	1.25606e-07	5.83559e-07	3.29053e-07	7.3469e-07	0.24	0.45	1.38942	Bacteria;Proteobacteria;Gammaproteobacteria;Enterobacterales;Enterobacteriaceae;Salmonella
Dickeya_dadantii	0.046503	0.21993	1.95658e-07	8.49718e-07	1.54177e-07	4.41707e-07	0.15	0.34	-0.343748	Bacteria;Proteobacteria;Gammaproteobacteria;Enterobacterales;Pectobacteriaceae;Dickeya
Staphylococcus_aureus	0.021446	0.13748	1.90242e-06	5.75835e-06	7.65431e-06	3.67937e-05	0.61	0.82	2.00843	Bacteria;Firmicutes;Bacilli;Bacillales;Staphylococcaceae;Staphylococcus
Peptoniphilus_sp_JC140	0.049108	0.22881	3.91412e-08	1.43937e-07	1.1031e-07	2.39817e-07	0.24	0.39	1.4948	Bacteria;Firmicutes;Tissierellia;Tissierellales;Peptoniphilaceae;Peptoniphilus
Clostridium_sp_ASF502	0.013283	0.10712	1.98592e-07	9.29712e-07	6.84717e-07	1.69024e-06	0.26	0.52	1.7857	Bacteria;Firmicutes;Clostridia;Clostridiales;Clostridiaceae;Clostridium
Fusobacterium_nucleatum	0.0025338	0.037947	3.39793e-07	8.81971e-07	3.33e-06	1.74269e-05	0.61	0.86	3.2928	Bacteria;Fusobacteria;Fusobacteriia;Fusobacteriales;Fusobacteriaceae;Fusobacterium
Acinetobacter_baumannii	5.3948e-05	0.0028278	1.72608e-06	5.38906e-06	1.25488e-05	5.12509e-05	0.61	0.95	2.86197	Bacteria;Proteobacteria;Gammaproteobacteria;Pseudomonadales;Moraxellaceae;Acinetobacter
Erwinia_pyrifoliae	0.0062441	0.074105	1.82659e-08	5.61948e-08	1.39161e-07	3.19153e-07	0.13	0.36	2.92953	Bacteria;Proteobacteria;Gammaproteobacteria;Enterobacterales;Erwiniaceae;Erwinia
Lactobacillus_mucosae	0.00012723	0.0044614	4.19295e-07	2.14132e-06	5.35855e-05	0.000352482	0.07	0.43	6.99773	Bacteria;Firmicutes;Bacilli;Lactobacillales;Lactobacillaceae;Lactobacillus
Enterococcus_gallinarum	0.00067602	0.016188	2.61612e-07	8.16982e-07	1.48482e-05	8.63164e-05	0.37	0.68	5.82671	Bacteria;Firmicutes;Bacilli;Lactobacillales;Enterococcaceae;Enterococcus
Prevotella_amnii	0.0012823	0.023723	6.71828e-07	3.56403e-06	3.55828e-06	1.86972e-05	0.59	0.82	2.40502	Bacteria;Bacteroidetes;Bacteroidia;Bacteroidales;Prevotellaceae;Prevotella
Clostridium_sp_SS2_1	0.0083647	0.084861	0.000242812	0.000349396	0.000166	0.000268438	1	1	-0.548654	Bacteria;Firmicutes;Clostridia;Clostridiales;Clostridiaceae;Clostridium
Enterobacter_mori	0.0076677	0.083155	3.93792e-07	1.6421e-06	1.80483e-06	6.35352e-06	0.26	0.55	2.19636	Bacteria;Proteobacteria;Gammaproteobacteria;Enterobacterales;Enterobacteriaceae;Enterobacter
Erwinia_amylovora	0.00081171	0.017092	1.22673e-08	5.95629e-08	8.77265e-07	3.02175e-06	0.04	0.32	6.16012	Bacteria;Proteobacteria;Gammaproteobacteria;Enterobacterales;Erwiniaceae;Erwinia
Prevotella_pallens	0.014386	0.11454	5.19647e-06	1.49705e-05	9.84807e-06	2.59845e-05	0.43	0.75	0.92231	Bacteria;Bacteroidetes;Bacteroidia;Bacteroidales;Prevotellaceae;Prevotella
Brucella_melitensis	0.003152	0.046069	1.83182e-06	1.23238e-05	5.73235e-07	1.49175e-06	0.17	0.43	-1.67608	Bacteria;Proteobacteria;Alphaproteobacteria;Rhizobiales;Brucellaceae;Brucella
Escherichia_sp_4_1_40B	1.8579e-05	0.0010624	1.59743e-06	7.36181e-06	4.12946e-06	1.05875e-05	0.65	0.91	1.3702	Bacteria;Proteobacteria;Gammaproteobacteria;Enterobacterales;Enterobacteriaceae;Escherichia
Lactobacillus_casei_paracasei	0.041936	0.20935	8.21151e-08	5.44393e-07	1.61416e-07	9.06494e-07	0.04	0.18	0.975064	Bacteria;Firmicutes;Bacilli;Lactobacillales;Lactobacillaceae;Lactobacillus
Acinetobacter_lwoffii	0.010268	0.090966	0	0	4.04729e-08	1.97446e-07	0	0.14	Inf	Bacteria;Proteobacteria;Gammaproteobacteria;Pseudomonadales;Moraxellaceae;Acinetobacter
Clostridium_perfringens	0.0096798	0.090875	1.26122e-05	2.69006e-05	0.000113725	0.000388099	1	0.98	3.17265	Bacteria;Firmicutes;Clostridia;Clostridiales;Clostridiaceae;Clostridium
Escherichia_coli	1.4468e-07	4.7662e-05	0.0104179	0.0434013	0.0374423	0.0818085	1	1	1.84561	Bacteria;Proteobacteria;Gammaproteobacteria;Enterobacterales;Enterobacteriaceae;Escherichia
unclassified_Prevotella_sp._oral_taxon_299	0.0017934	0.029043	2.17236e-08	1.17512e-07	4.3407e-07	1.91919e-06	0.09	0.36	4.3206	Bacteria;Bacteroidetes;Bacteroidia;Bacteroidales;Prevotellaceae;Prevotella
Proteus_penneri	0.011244	0.096883	1.52485e-09	1.03421e-08	7.28548e-06	3.61621e-05	0.02	0.18	12.2221	Bacteria;Proteobacteria;Gammaproteobacteria;Enterobacterales;Morganellaceae;Proteus
Citrobacter_sp_30_2	0.00025779	0.0081075	7.53104e-07	3.99079e-06	2.59034e-06	7.86294e-06	0.28	0.66	1.78222	Bacteria;Proteobacteria;Gammaproteobacteria;Enterobacterales;Enterobacteriaceae;Citrobacter
Yersinia_pestis	0.010268	0.090966	0	0	4.41436e-08	1.36689e-07	0	0.14	Inf	Bacteria;Proteobacteria;Gammaproteobacteria;Enterobacterales;Yersiniaceae;Yersinia
Prevotella_denticola	0.0048817	0.062665	1.40522e-05	5.10905e-05	2.55957e-05	6.98715e-05	0.65	0.89	0.865103	Bacteria;Bacteroidetes;Bacteroidia;Bacteroidales;Prevotellaceae;Prevotella
Haemophilus_sp_oral_taxon_851	0.021638	0.13748	2.02618e-07	4.63226e-07	5.47382e-08	1.5954e-07	0.59	0.36	-1.88814	Bacteria;Proteobacteria;Gammaproteobacteria;Pasteurellales;Pasteurellaceae;Haemophilus
Anaerococcus_vaginalis	0.0018059	0.029043	1.11169e-06	4.26039e-06	1.46082e-06	2.80623e-06	0.91	0.93	0.394017	Bacteria;Firmicutes;Tissierellia;Tissierellales;Peptoniphilaceae;Anaerococcus
Haemophilus_parainfluenzae	0.0085723	0.085587	0.00123389	0.00253146	0.000643677	0.00137683	1	1	-0.938807	Bacteria;Proteobacteria;Gammaproteobacteria;Pasteurellales;Pasteurellaceae;Haemophilus
Haemophilus_influenzae	0.0098749	0.090966	4.29178e-05	0.000104056	1.51235e-05	2.98038e-05	0.98	0.82	-1.50479	Bacteria;Proteobacteria;Gammaproteobacteria;Pasteurellales;Pasteurellaceae;Haemophilus
Shigella_sp_D9	1.8596e-07	4.7662e-05	1.80111e-06	8.3453e-06	5.3626e-06	1.50314e-05	0.8	1	1.57404	Bacteria;Proteobacteria;Gammaproteobacteria;Enterobacterales;Enterobacteriaceae;Escherichia
Lactobacillus_ultunensis	0.028472	0.15849	9.41862e-08	5.20103e-07	5.50763e-06	3.56396e-05	0.13	0.32	5.86977	Bacteria;Firmicutes;Bacilli;Lactobacillales;Lactobacillaceae;Lactobacillus
Bifidobacterium_catenulatum	0.020336	0.13748	2.78796e-06	7.32454e-06	1.31337e-06	2.99878e-06	0.7	0.43	-1.08594	Bacteria;Actinobacteria;Actinobacteria;Bifidobacteriales;Bifidobacteriaceae;Bifidobacterium
Peptoniphilus_harei	0.015627	0.11987	7.97358e-07	1.98786e-06	4.90869e-06	2.47937e-05	0.96	0.98	2.62204	Bacteria;Firmicutes;Tissierellia;Tissierellales;Peptoniphilaceae;Peptoniphilus
unclassified_Oribacterium_sp._oral_taxon_108	0.012759	0.1056	4.76507e-06	7.42976e-06	2.8279e-06	7.63433e-06	0.89	0.73	-0.752769	Bacteria;Firmicutes;Clostridia;Clostridiales;Lachnospiraceae;Oribacterium
Streptococcus_salivarius	0.029735	0.16264	0.000360408	0.000909333	0.000443883	0.00182595	1	1	0.300547	Bacteria;Firmicutes;Bacilli;Lactobacillales;Streptococcaceae;Streptococcus
Campylobacter_concisus	0.00068003	0.016188	1.50772e-05	4.24077e-05	2.04619e-06	4.29748e-06	0.96	0.66	-2.88135	Bacteria;Proteobacteria;Epsilonproteobacteria;Campylobacterales;Campylobacteraceae;Campylobacter
Yersinia_intermedia	0.021145	0.13748	9.79542e-09	5.92855e-08	5.37596e-08	2.01935e-07	0.04	0.2	2.45634	Bacteria;Proteobacteria;Gammaproteobacteria;Enterobacterales;Yersiniaceae;Yersinia
[Bacteroides]_pectinophilus	0.005892	0.071543	0.00018719	0.000118826	0.00012925	0.000125595	1	1	-0.534339	Bacteria;Firmicutes;Clostridia;Clostridiales;unknown;unknown
Neisseria_gonorrhoeae	0.016647	0.12465	8.7975e-07	1.83166e-06	3.21507e-07	9.04803e-07	0.72	0.48	-1.45224	Bacteria;Proteobacteria;Betaproteobacteria;Neisseriales;Neisseriaceae;Neisseria
Erwinia_tasmaniensis	0.042883	0.21056	4.26521e-09	2.89281e-08	7.01312e-08	3.03679e-07	0.02	0.14	4.03937	Bacteria;Proteobacteria;Gammaproteobacteria;Enterobacterales;Erwiniaceae;Erwinia
unclassified_Enterobacteriaceae_bacterium_9_2_54FAA	0.0014498	0.025331	1.04452e-05	4.37799e-05	1.00148e-05	1.78114e-05	0.89	1	-0.0607113	Bacteria;Proteobacteria;Gammaproteobacteria;Enterobacterales;Enterobacteriaceae;unknown
Fusobacterium_varium	0.0010045	0.019745	0.000161687	0.0006007	0.00249044	0.0130569	0.93	1	3.94513	Bacteria;Fusobacteria;Fusobacteriia;Fusobacteriales;Fusobacteriaceae;Fusobacterium
Vibrio_cholerae	2.6559e-06	0.00020882	1.17849e-06	3.46021e-06	2.95195e-05	0.000117204	0.59	0.86	4.64665	Bacteria;Proteobacteria;Gammaproteobacteria;Vibrionales;Vibrionaceae;Vibrio
Haemophilus_sputorum	0.0083021	0.084861	1.79553e-06	3.73428e-06	7.6552e-07	1.86848e-06	0.78	0.57	-1.2299	Bacteria;Proteobacteria;Gammaproteobacteria;Pasteurellales;Pasteurellaceae;Haemophilus
Roseburia_intestinalis	0.017715	0.12766	0.00210042	0.00222484	0.00129941	0.00145978	1	1	-0.692824	Bacteria;Firmicutes;Clostridia;Clostridiales;Lachnospiraceae;Roseburia
Scardovia_inopinata	0.0091426	0.088472	3.07996e-08	1.29138e-07	6.04204e-06	3.95744e-05	0.11	0.34	7.61598	Bacteria;Actinobacteria;Actinobacteria;Bifidobacteriales;Bifidobacteriaceae;Scardovia
Ruminococcus_lactaris	0.027347	0.15685	0.000560654	0.000921213	0.000319697	0.000635432	1	1	-0.810407	Bacteria;Firmicutes;Clostridia;Clostridiales;Ruminococcaceae;Ruminococcus
Lactobacillus_helveticus	0.02108	0.13748	1.50216e-07	5.93981e-07	4.88307e-06	3.12008e-05	0.13	0.36	5.02268	Bacteria;Firmicutes;Bacilli;Lactobacillales;Lactobacillaceae;Lactobacillus
Bifidobacterium_pseudocatenulatum	0.027449	0.15685	3.22487e-05	8.44603e-05	1.34802e-05	2.98989e-05	0.93	0.84	-1.2584	Bacteria;Actinobacteria;Actinobacteria;Bifidobacteriales;Bifidobacteriaceae;Bifidobacterium
Escherichia_fergusonii	1.2472e-05	0.00087165	3.51606e-07	1.67759e-06	1.66597e-06	3.34419e-06	0.46	0.84	2.24433	Bacteria;Proteobacteria;Gammaproteobacteria;Enterobacterales;Enterobacteriaceae;Escherichia
Shigella_boydii	2.17e-06	0.00019499	3.06922e-06	1.29024e-05	1.0113e-05	2.27305e-05	0.72	0.95	1.72026	Bacteria;Proteobacteria;Gammaproteobacteria;Enterobacterales;Enterobacteriaceae;Shigella
Bacteroides_coprophilus	0.021608	0.13748	0.00645252	0.0269505	0.00130843	0.00354078	1	1	-2.30203	Bacteria;Bacteroidetes;Bacteroidia;Bacteroidales;Bacteroidaceae;Bacteroides
Actinomyces_sp_HPA0247	9.984e-05	0.0044185	2.64765e-08	9.16234e-08	1.66954e-07	3.51969e-07	0.2	0.59	2.65667	Bacteria;Actinobacteria;Actinobacteria;Actinomycetales;Actinomycetaceae;Actinomyces
Yersinia_enterocolitica	0.0013229	0.023774	4.48391e-08	2.69293e-07	7.96047e-07	4.08927e-06	0.11	0.39	4.15002	Bacteria;Proteobacteria;Gammaproteobacteria;Enterobacterales;Yersiniaceae;Yersinia
butyrate-producing_bacterium	0.011442	0.097257	0.00137502	0.0020454	0.000960024	0.00165168	1	1	-0.518307	Bacteria;Firmicutes;Clostridia;Clostridiales;Clostridiaceae;Clostridium
unclassified_Fusobacterium_sp._D12	0.040554	0.20571	9.38969e-08	1.85621e-07	5.65326e-07	1.27659e-06	0.57	0.75	2.58993	Bacteria;Fusobacteria;Fusobacteriia;Fusobacteriales;Fusobacteriaceae;Fusobacterium
Acinetobacter_nosocomialis	0.023037	0.14326	2.76243e-09	1.87357e-08	3.72968e-06	2.34952e-05	0.02	0.16	10.3989	Bacteria;Proteobacteria;Gammaproteobacteria;Pseudomonadales;Moraxellaceae;Acinetobacter
Bifidobacterium_catenulatum-Bifidobacterium_pseudocatenulatum_complex	0.01317	0.10712	0.000791684	0.00201972	0.000331132	0.000719799	1	1	-1.25752	Bacteria;Actinobacteria;Actinobacteria;Bifidobacteriales;Bifidobacteriaceae;Bifidobacterium
Slackia_exigua	0.0069621	0.079621	2.66349e-07	3.7432e-07	6.15653e-06	3.70712e-05	0.7	0.86	4.53073	Bacteria;Actinobacteria;Coriobacteriia;Eggerthellales;Eggerthellaceae;Slackia
Escherichia_sp_1_1_43	6.4944e-07	8.17e-05	2.53329e-06	1.10549e-05	8.11029e-06	1.83915e-05	0.63	0.98	1.67874	Bacteria;Proteobacteria;Gammaproteobacteria;Enterobacterales;Enterobacteriaceae;Escherichia
unclassified_Citrobacter_sp._30_2	0.00021191	0.0070153	0.000193165	0.00111598	0.0006386	0.00227266	0.98	1	1.72508	Bacteria;Proteobacteria;Gammaproteobacteria;Enterobacterales;Enterobacteriaceae;Citrobacter
Haemophilus_pittmaniae	0.0177	0.12766	1.8026e-05	3.55404e-05	5.8091e-06	1.16332e-05	0.96	0.77	-1.63369	Bacteria;Proteobacteria;Gammaproteobacteria;Pasteurellales;Pasteurellaceae;Haemophilus
Haemophilus_haemolyticus	0.015421	0.11975	3.43959e-05	6.97454e-05	1.72481e-05	3.72888e-05	0.98	0.84	-0.995796	Bacteria;Proteobacteria;Gammaproteobacteria;Pasteurellales;Pasteurellaceae;Haemophilus
Yersinia_pseudotuberculosis	0.0080383	0.084861	1.18215e-07	4.23896e-07	5.93994e-07	1.70099e-06	0.2	0.45	2.32904	Bacteria;Proteobacteria;Gammaproteobacteria;Enterobacterales;Yersiniaceae;Yersinia
Veillonella_atypica	0.027928	0.15685	7.67523e-05	0.000187162	9.05765e-05	0.000263265	1	1	0.238926	Bacteria;Firmicutes;Negativicutes;Veillonellales;Veillonellaceae;Veillonella
Mannheimia_haemolytica	0.02131	0.13748	8.06314e-08	3.25291e-07	1.54715e-07	1.02626e-06	0.17	0.02	0.940199	Bacteria;Proteobacteria;Gammaproteobacteria;Pasteurellales;Pasteurellaceae;Mannheimia
Aggregatibacter_aphrophilus	0.036811	0.19356	2.77311e-06	5.92699e-06	1.90379e-06	4.66954e-06	0.85	0.64	-0.542632	Bacteria;Proteobacteria;Gammaproteobacteria;Pasteurellales;Pasteurellaceae;Aggregatibacter
Shigella_flexneri	1.7456e-05	0.0010624	2.86037e-06	1.20346e-05	1.20356e-05	4.58328e-05	0.78	0.95	2.07304	Bacteria;Proteobacteria;Gammaproteobacteria;Enterobacterales;Enterobacteriaceae;Shigella
Desulfovibrio_piger	0.0005266	0.014401	0.000113795	0.000336809	0.00031506	0.00071286	0.96	0.98	1.46919	Bacteria;Proteobacteria;Deltaproteobacteria;Desulfovibrionales;Desulfovibrionaceae;Desulfovibrio
Prevotella_sp_F0091	0.025984	0.15566	6.21943e-08	2.27283e-07	0	0	0.11	0	-Inf	Bacteria;Bacteroidetes;Bacteroidia;Bacteroidales;Prevotellaceae;Prevotella
Enterobacter_aerogenes	0.016335	0.12379	3.13834e-05	7.12095e-05	0.000143136	0.000455621	0.96	1	2.18931	Bacteria;Proteobacteria;Gammaproteobacteria;Enterobacterales;Enterobacteriaceae;Klebsiella
Lactobacillus_reuteri	0.0075785	0.083155	1.48682e-06	8.89774e-06	1.14749e-05	7.42736e-05	0.78	0.82	2.94818	Bacteria;Firmicutes;Bacilli;Lactobacillales;Lactobacillaceae;Lactobacillus
Proteus_mirabilis	1.5314e-06	0.00016054	1.93906e-06	5.26123e-06	0.00145777	0.0094678	0.89	1	9.55419	Bacteria;Proteobacteria;Gammaproteobacteria;Enterobacterales;Morganellaceae;Proteus
unclassified_Peptoniphilus_sp._oral_taxon_375	0.027084	0.15685	2.17043e-08	9.92383e-08	5.41771e-08	1.68109e-07	0.09	0.27	1.3197	Bacteria;Firmicutes;Tissierellia;Tissierellales;Peptoniphilaceae;Peptoniphilus
Actinomyces_viscosus	0.004793	0.062665	3.27941e-06	5.49298e-06	6.10017e-06	8.33076e-06	1	1	0.895413	Bacteria;Actinobacteria;Actinobacteria;Actinomycetales;Actinomycetaceae;Actinomyces
Coprococcus_eutactus	0.020235	0.13748	0.000796819	0.0024415	0.000136345	0.000231204	1	1	-2.54699	Bacteria;Firmicutes;Clostridia;Clostridiales;Lachnospiraceae;Coprococcus
Coprobacillus_sp_8_2_54BFAA	0.023101	0.14326	6.66696e-07	2.51872e-06	1.27132e-06	3.11783e-06	0.39	0.64	0.931228	Bacteria;Firmicutes;Erysipelotrichia;Erysipelotrichales;Erysipelotrichaceae;Coprobacillus
Sodalis_glossinidius	0.0008152	0.017092	3.44186e-07	2.09471e-06	1.55222e-06	5.56333e-06	0.17	0.52	2.17307	Bacteria;Proteobacteria;Gammaproteobacteria;Enterobacterales;Pectobacteriaceae;Sodalis
Unknown	0.047172	0.22143	0.519725	0.14231	0.461398	0.130091	1	1	-0.171736
Shewanella_putrefaciens	0.0018445	0.029043	7.68163e-08	2.11861e-07	3.60402e-06	2.0528e-05	0.39	0.73	5.55205	Bacteria;Proteobacteria;Gammaproteobacteria;Alteromonadales;Shewanellaceae;Shewanella
Actinomyces_odontolyticus	0.0040591	0.055504	1.46598e-06	2.14747e-06	9.12887e-06	2.09693e-05	0.98	0.98	2.63857	Bacteria;Actinobacteria;Actinobacteria;Actinomycetales;Actinomycetaceae;Actinomyces
Dialister_invisus	0.010157	0.090966	8.73524e-05	0.000286053	0.000721088	0.00307887	1	1	3.04526	Bacteria;Firmicutes;Negativicutes;Veillonellales;Veillonellaceae;Dialister
Citrobacter_rodentium	0.0059145	0.071543	4.5664e-07	8.5131e-07	1.70069e-06	3.50005e-06	0.52	0.75	1.897	Bacteria;Proteobacteria;Gammaproteobacteria;Enterobacterales;Enterobacteriaceae;Citrobacter
Burkholderia_multivorans	0.0047747	0.062665	1.17224e-06	4.30015e-06	2.85503e-06	6.90478e-06	0.33	0.61	1.28424	Bacteria;Proteobacteria;Betaproteobacteria;Burkholderiales;Burkholderiaceae;Burkholderia
Solobacterium_moorei	0.027928	0.15685	2.87643e-06	2.75087e-06	7.6475e-06	1.01961e-05	1	1	1.41071	Bacteria;Firmicutes;Erysipelotrichia;Erysipelotrichales;Erysipelotrichaceae;Solobacterium
unclassified_butyrate-producing_bacterium_SS3/4	0.0075784	0.083155	0.00123596	0.00101403	0.000854905	0.00105963	1	1	-0.531798	Bacteria;Firmicutes;Clostridia;Clostridiales;unknown;unknown
Fusobacterium_mortiferum	0.0081617	0.084861	0.00169965	0.00701614	0.00526475	0.0147856	1	1	1.63112	Bacteria;Fusobacteria;Fusobacteriia;Fusobacteriales;Fusobacteriaceae;Fusobacterium
Sutterella_parvirubra	0.027581	0.15685	2.61482e-07	8.32604e-07	1.47516e-05	5.21648e-05	0.17	0.39	5.81801	Bacteria;Proteobacteria;Betaproteobacteria;Burkholderiales;Sutterellaceae;Sutterella
Veillonella_sp_HPA0037	0.043852	0.21056	1.37565e-06	3.09448e-06	2.51766e-06	8.54021e-06	0.93	0.7	0.871964	Bacteria;Firmicutes;Negativicutes;Veillonellales;Veillonellaceae;Veillonella
Prevotella_intermedia	0.01786	0.12766	1.78728e-08	7.23826e-08	4.88989e-08	9.1746e-08	0.13	0.34	1.45203	Bacteria;Bacteroidetes;Bacteroidia;Bacteroidales;Prevotellaceae;Prevotella
Salmonella_enterica	0.0006488	0.016188	4.2874e-05	9.777e-05	0.000148613	0.000436396	0.93	1	1.79338	Bacteria;Proteobacteria;Gammaproteobacteria;Enterobacterales;Enterobacteriaceae;Salmonella
Actinomyces_sp_oral_taxon_172	0.0087321	0.08582	9.31739e-09	2.33853e-08	8.58963e-08	2.12288e-07	0.17	0.39	3.2046	Bacteria;Actinobacteria;Actinobacteria;Actinomycetales;Actinomycetaceae;Actinomyces
Escherichia_sp_3_2_53FAA	3.031e-07	4.7662e-05	6.91881e-05	0.000296277	0.00023965	0.000513744	0.96	1	1.79233	Bacteria;Proteobacteria;Gammaproteobacteria;Enterobacterales;Enterobacteriaceae;Escherichia
Aggregatibacter_segnis	0.041493	0.20879	1.22297e-05	1.92957e-05	7.1833e-06	1.25857e-05	0.96	0.89	-0.767677	Bacteria;Proteobacteria;Gammaproteobacteria;Pasteurellales;Pasteurellaceae;Aggregatibacter
Bifidobacterium_sp_12_1_47BFAA	0.038551	0.19714	3.49659e-06	1.03807e-05	7.16311e-06	3.82536e-05	0.7	0.59	1.03464	Bacteria;Actinobacteria;Actinobacteria;Bifidobacteriales;Bifidobacteriaceae;Bifidobacterium
Shigella_sonnei	3.0138e-07	4.7662e-05	4.37947e-06	1.93538e-05	1.46154e-05	3.41754e-05	0.65	0.98	1.73866	Bacteria;Proteobacteria;Gammaproteobacteria;Enterobacterales;Enterobacteriaceae;Shigella
Bacteroides_plebeius	0.024594	0.15019	0.0220671	0.0364286	0.0103304	0.0236054	1	1	-1.095	Bacteria;Bacteroidetes;Bacteroidia;Bacteroidales;Bacteroidaceae;Bacteroides

## Sheet: Table 5
phenotype	Df	R2	qvalue
Case	1	0.0138629	0.0495
Menopause	1	0.0140546	0.0495
Age	1	0.0135567	0.0495
BMI	1	0.00821692	0.6264
Nation	1	0.00982972	0.36375

## Sheet: Table 6
Fusobacterium_varium
Shigella_sp_D9
Desulfovibrio_piger
Escherichia_sp_1_1_43
Shigella_sonnei
Eubacterium_eligens
Escherichia_sp_3_2_53FAA
Vibrio_cholerae
Acinetobacter_baumannii
Proteus_mirabilis
Fusobacterium_nucleatum
Campylobacter_concisus
Escherichia_coli
Porphyromonas_uenonis

## Sheet: Table 7
	Pvalue	qvalue	Control_mean	Control_sd	Case_mean	Case_sd	Control_occurrence	Case_occurrence	Description	Disease
PHI:2777	0.00065742	0.0072876	3.22422e-06	8.73837e-06	9.17541e-06	1.90183e-05	0.89	0.98	5,10-Methylene-tetrahydrofolate reductase	Olive Knot Disease
PHI:4917	0.00011112	0.0019963	3.50864e-06	1.16924e-05	1.03065e-05	2.46017e-05	0.83	0.95	1,4-benzoquinone oxidoreductase	White Muscardine Disease
PHI:4904	0.0028038	0.023372	6.50135e-06	1.3619e-05	1.54015e-05	3.2861e-05	1	1	Glutathione recycling enzymes/ glutathione reductase	Disseminated Candidiasis
PHI:2646	0.00035719	0.0044309	2.67427e-06	9.18892e-06	7.31663e-06	1.54983e-05	0.7	0.91	Lysozyme inhibitor	Colibacillosis; Cellulitis; Swollen Head Syndrome
PHI:4171	0.038321	0.16166	1.08262e-07	2.7477e-07	2.3247e-07	4.27679e-07	0.24	0.45	biosynthesis of IAA	Olive Knot Disease
PHI:3170	0.0029457	0.024169	2.10087e-06	9.52107e-06	5.39162e-06	1.7322e-05	0.5	0.8	phenylacetic acid catabolism	Cystic Fibrosis-Like Conditions
PHI:2648	1.3043e-06	0.00018781	2.34094e-06	1.02013e-05	7.54499e-06	1.75784e-05	0.57	0.93	Lysozyme inhibitor	Colibacillosis; Cellulitis; Swollen Head Syndrome
PHI:5262	0.00021169	0.0029247	2.01068e-07	5.66402e-07	2.05337e-06	4.81019e-06	0.48	0.84	Auto transporter	Nonpathogenic: Probiotic
PHI:3011	0.010912	0.064973	1.60491e-05	2.21655e-05	2.02774e-05	2.55414e-05	1	1	Sensor protein	Food Poisoning
PHI:645	0.0034799	0.028329	1.18098e-07	3.70126e-07	2.34902e-06	7.20051e-06	0.33	0.59	unknown	Gastroenteritis
PHI:3296	0.00073722	0.0077594	6.08076e-07	1.17638e-06	2.88833e-06	4.1304e-06	0.7	0.91	siderophore-mediated iron acquisition	Stewart'S Wilt Of Sweet Corn
PHI:419	0.032298	0.1426	2.98382e-06	2.49039e-06	2.43637e-06	2.77742e-06	1	1	Cell surface protein	Candidiasis
PHI:4161	0.00035444	0.0044309	6.95057e-06	2.49358e-05	1.76965e-05	5.04967e-05	0.91	1	outer membrane proteins	Pneumonia
PHI:3165	6.5689e-05	0.0015341	1.46188e-05	1.74637e-05	3.8956e-05	6.24675e-05	1	1	type III secretion (T3S) system	Nosocomial Infections
PHI:3593	0.011715	0.067817	1.76095e-05	2.51973e-05	2.31591e-05	2.61089e-05	1	1	intramacrophage growth/Mg2+ transport p-type ATPase	Opportunistic Infections
PHI:3219	0.023562	0.11211	0.000137385	7.59993e-05	0.000166146	0.000111546	1	1	Flagellar motility	Bacterial Leaf Blight
PHI:4101	4.8483e-05	0.0014941	4.47584e-06	1.4314e-05	1.34378e-05	3.02157e-05	0.8	0.98	serine protease inhibitor	Melioidosis
PHI:3728	1.035e-05	0.00067404	2.11502e-06	8.18718e-06	7.24282e-06	1.47118e-05	0.76	0.95	chain length determinant	Food Poisoning
PHI:598	4.8752e-05	0.0014941	5.26534e-06	9.41135e-06	1.4321e-05	2.50922e-05	1	1	3-ketoacyl-CoA thiolase	Phoma Stem Canker
PHI:2679	0.00041221	0.0048809	3.80879e-06	1.09837e-05	1.10471e-05	2.50489e-05	0.98	1	Regulators of systemic infection	Food Poisoning
PHI:2793	0.0036159	0.028762	5.95075e-06	1.33216e-05	1.53134e-05	3.48533e-05	0.96	1	Biotin synthase	Olive Knot Disease
PHI:3731	0.011174	0.065781	7.97471e-06	1.76944e-05	1.53157e-05	3.54221e-05	1	1	controller in the Quorum sensing	Colibacillosis; Cellulitis; Swollen Head Syndrome
PHI:221	0.049025	0.19424	0.000217654	3.478e-05	0.000215381	7.91453e-05	1	1	Glucosamine-6-phosphate deaminase	Candidiasis
PHI:3274	0.00042016	0.0049192	1.87225e-06	7.84854e-06	2.08163e-06	5.19307e-06	0.7	0.93	Siderophore Bacillibactin	American Foulbrood
PHI:310	0.049974	0.19725	4.85988e-08	1.43514e-07	6.34731e-09	2.94805e-08	0.17	0.05	ABC transporter	Septoria Leaf Blotch
PHI:3385	0.023562	0.11211	0.000416412	6.01408e-05	0.000384753	7.00794e-05	1	1	fusaric acid biosynthesis	Ear And Stalk Rot Of Maize
PHI:2642	0.00020119	0.002833	1.86001e-06	7.35776e-06	4.87828e-06	1.54331e-05	0.72	0.95	Flagellin Protein	Edwardsiellosis
PHI:3449	0.0050616	0.035636	1.67018e-07	7.34259e-07	7.94214e-07	3.18631e-06	0.28	0.57	Class 1 Serine Protease Autotransporter	Colitis
PHI:2643	3.3202e-06	0.00033874	3.40472e-06	9.70938e-06	9.85812e-06	2.14242e-05	0.98	1	Cyclopropane fatty acid synthetase	Leishmaniasis
PHI:3837	0.014101	0.07783	4.79669e-07	1.72833e-06	0	0	0.13	0	iron-sensitive transcription factor	Southern Corn Leaf Blight
PHI:3118	0.0015471	0.014523	1.319e-05	3.06897e-05	3.1692e-05	6.56798e-05	1	1	Membrane protein, TerC family	Bacterial Speck Of Tomato
PHI:3723	0.011442	0.066607	8.79861e-06	1.3396e-05	1.43252e-05	2.39286e-05	1	1	endoribonucleases	Food Poisoning
PHI:4497	0.01478	0.080212	9.82625e-06	1.05431e-05	1.71067e-05	2.45552e-05	1	1	lipopolysaccharide modification regulator	Salmonellosis
PHI:616	4.16e-05	0.0013609	3.65741e-06	1.25623e-05	1.19132e-05	2.79754e-05	0.83	0.98	unknown	Gastroenteritis
PHI:5236	0.043727	0.18009	1.92464e-07	5.3621e-07	1.04242e-06	4.27899e-06	0.15	0.36	no data found	Fusarium Wilt
PHI:4954	0.036492	0.15648	4.76148e-06	1.00793e-05	1.04498e-05	2.37936e-05	1	1	Manganese transport protein mntH	Pneumonic Plague
PHI:3043	0.042791	0.17732	2.81279e-05	1.68052e-05	3.79203e-05	3.80393e-05	1	1	Type III secretion system	Gastrointestinal Disease Yersiniosis
PHI:5062	0.026216	0.1225	0.000121226	4.72616e-05	9.77007e-05	4.68503e-05	1	1	A cytoplasmic signaling component of the TCS	Bacterial Leaf Blight
PHI:3442	0.026164	0.1225	7.25113e-08	4.91795e-07	4.75191e-07	2.89487e-06	0.02	0.16	Effector	Bacterial Blight Of Soybean
PHI:1653	0.02306	0.11211	7.39867e-05	4.56662e-05	8.34166e-05	3.21153e-05	1	1	transcription factor	Fusarium Ear Blight
PHI:4167	0.014117	0.07783	1.38187e-05	1.52239e-05	2.16837e-05	3.01685e-05	1	1	CT production	Cholera
PHI:144	0.0093768	0.058658	3.16951e-07	4.46847e-07	3.41228e-07	9.03704e-07	0.7	0.43	Chitinase	Mycopathogen
PHI:3627	5.3425e-06	0.00039763	1.03554e-06	4.79376e-06	3.57936e-06	8.32457e-06	0.46	0.84	Formamidopyrimidine-DNA-glycosylase	Tuberculosis
PHI:3012	2.0061e-05	0.0009318	2.88266e-06	1.03822e-05	8.87917e-06	1.76798e-05	0.74	0.98	Lipid metabolism	Urinary Tract Infections; Nosocomial Pneumonia; Intra-Abdominal Infections
PHI:4137	0.00044405	0.0050846	4.90796e-06	1.56506e-05	1.23031e-05	3.21845e-05	0.76	0.95	Type III effector	Leaf Blight
PHI:4728	0.048082	0.19226	1.4632e-08	3.66221e-08	2.09582e-06	1.15527e-05	0.22	0.39	no data found	Tularemia
PHI:3727	9.9241e-07	0.00018781	2.37666e-06	8.78195e-06	9.86487e-06	1.98342e-05	0.85	0.98	Ferric enterobactin transport protein FepE	Food Poisoning
PHI:3925	0.023163	0.11211	2.55697e-07	6.55633e-07	4.55012e-08	8.96612e-08	0.41	0.25	ABC Transporter	Fusarium Head Blight
PHI:718	5.5271e-05	0.0015341	7.46002e-07	2.15598e-06	3.61907e-06	6.92828e-06	0.89	1	Polyketide synthase	Fusarium Ear Blight
PHI:2997	0.024013	0.11373	4.31033e-08	1.75138e-07	3.72837e-07	1.75453e-06	0.11	0.32	Cell-envelope associated acid phosphatase	Nosocomial Infections
PHI:3471	0.0447	0.18325	3.27355e-09	2.22023e-08	1.1549e-06	5.2372e-06	0.02	0.14	Global transcriptional regulator	Opportunistic Infections
PHI:3125	0.0027275	0.02292	6.04798e-05	3.37779e-05	4.20737e-05	4.06932e-05	1	1	motility	Enteric Diseases
PHI:2796	0.00028704	0.0037387	1.55929e-05	1.26461e-05	2.66873e-05	3.26717e-05	1	1	Ketol-acid reductoisomerase	Olive Knot Disease
PHI:3137	0.00036179	0.0044351	5.03748e-06	1.08955e-05	1.168e-05	2.35532e-05	1	1	Periplasmic component of the Tol-Pal system, a multi-protein complex present in almost all Gram-negative bacteria which connects the cytoplasmic (or inner) membrane with the outer membrane.	Infections
PHI:4027	0.0028347	0.023443	1.56879e-07	5.31632e-07	3.63846e-06	1.22095e-05	0.3	0.57	Autotransporter	Septicemia
PHI:5329	0.00015786	0.002419	6.32772e-07	3.43449e-06	1.91078e-06	6.012e-06	0.3	0.66	T3SS3 effector	Melioidosis
PHI:3610	0.004064	0.031361	8.18223e-07	1.73239e-06	4.04124e-06	6.14799e-06	0.72	0.84	aerobactin	Colibacillosis
PHI:2960	0.012279	0.069916	7.68454e-06	1.48953e-05	1.29404e-05	2.81949e-05	1	1	Fumarate reductase	Enteric Septicemia
PHI:4630	0.034341	0.14848	7.24987e-06	1.53818e-05	1.5668e-05	3.2349e-05	1	1	Transcription Regulator	Urinary Tract Infections
PHI:1544	0.0047831	0.034767	1.84247e-06	3.59228e-06	3.79712e-06	7.04137e-06	0.89	1	transcription factor	Fusarium Ear Blight
PHI:2958	2.23e-05	0.0009318	3.92953e-06	1.23962e-05	1.23927e-05	2.98927e-05	0.8	0.98	Succinate dehydrogenase	Enteric Septicemia
PHI:1532	2.5533e-05	0.0010233	7.74213e-07	3.56826e-06	2.11878e-06	6.25471e-06	0.57	0.84	transcription factor	Fusarium Ear Blight
PHI:4935	0.049025	0.19424	1.55989e-05	1.28832e-05	2.14319e-05	1.7983e-05	1	1	Prolipoprotein diacylglyceryl transferase	Nosocomial Infections
PHI:2880	0.028447	0.13092	5.84983e-08	2.29455e-07	1.56406e-09	1.03748e-08	0.15	0.02	AgI/I I family adhesin protein	Pharyngitis; Toxic Shock Syndrome; Sepsis
PHI:703	0.00068578	0.0073938	8.66668e-06	1.19396e-05	1.54008e-05	2.05112e-05	1	1	O-antigen biosynthesis	Cholera
PHI:3679	0.0020042	0.017403	6.00298e-06	1.51405e-05	1.23236e-05	2.79506e-05	1	1	a nitrogen limitation sigma factor	Fire Blight Disease
PHI:4184	0.0044432	0.033308	7.57285e-07	1.53429e-06	3.47715e-06	5.00294e-06	0.67	0.82	putative DNA binding protein	Bubonic Plague
PHI:636	0.042464	0.17699	1.18079e-06	2.7937e-06	6.16152e-06	1.64346e-05	0.57	0.68	unknown	Gastroenteritis
PHI:424	0.010655	0.064176	0.000228871	3.5646e-05	0.000210421	2.73204e-05	1	1	Phosphoenolpyruvate carboxykinase	Cryptococcosis
PHI:4887	0.0036791	0.029043	1.00826e-05	1.23408e-05	1.87758e-05	2.83091e-05	1	1	global ferric uptake regulator	Urinary Tract Infections
PHI:1522	0.023527	0.11211	4.37947e-06	2.03585e-05	2.30884e-07	6.32572e-07	0.5	0.27	transcription factor	Fusarium Ear Blight
PHI:3618	0.032967	0.14433	7.71482e-06	6.87134e-06	1.27895e-05	1.2855e-05	1	1	Two-Component Regulatory Systems	Tuberculosis
PHI:641	1.3489e-05	0.0008268	1.82089e-06	1.07475e-05	6.38669e-06	2.0234e-05	0.54	0.84	unknown	Gastroenteritis
PHI:4955	0.00070531	0.0074993	5.44263e-07	1.79924e-06	2.65515e-06	5.53099e-06	0.72	0.89	Iron binding	Pneumonic Plague
PHI:649	0.015093	0.081487	9.14971e-08	3.57641e-07	1.25242e-06	6.19799e-06	0.26	0.52	unknown	Gastroenteritis
PHI:602	0.00015573	0.002419	4.05377e-06	1.12322e-05	1.22815e-05	2.64815e-05	0.91	1	unknown	Gastroenteritis
PHI:2959	0.013978	0.07783	7.8746e-06	1.94672e-05	1.37556e-05	3.32021e-05	0.96	1	Malate dehydrogenase	Enteric Septicemia
PHI:2417	0.030994	0.13802	1.35869e-05	2.92418e-05	1.66957e-05	2.97626e-05	1	1	Translocate folded proteins; virulence	Cholera
PHI:3135	0.00011317	0.0019987	6.48674e-06	1.80039e-05	1.95464e-05	4.4523e-05	1	1	Part of the pyruvate - tricarboxylic acid cycle node	Gut-Associated Diseases; Diarrhoea; Enteritis; Colitis
PHI:5299	0.0048047	0.034767	7.17546e-08	1.85072e-07	4.46898e-07	8.00294e-07	0.33	0.57	HTH-type transcriptional regulator	Salmonellosis
PHI:2009	0.0047654	0.034767	2.34299e-06	9.96249e-06	3.81101e-06	5.65483e-06	0.74	0.89	Histone Deacetylation	Rice Blast
PHI:1123	0.00048826	0.0055301	4.46194e-06	1.2168e-05	1.33299e-05	3.19493e-05	0.93	0.98	unknown	unknown
PHI:1459	0.044845	0.18325	2.16901e-06	4.07216e-06	3.78853e-06	7.03383e-06	0.91	0.95	transcription factor	Fusarium Ear Blight
PHI:3682	0.0045766	0.034063	2.10021e-06	6.07323e-06	6.18545e-06	1.69264e-05	0.63	0.82	no data found	Fire Blight Disease
PHI:3171	0.001849	0.016754	2.50239e-06	1.10645e-05	7.05248e-06	2.22366e-05	0.65	0.84	phenylacetic acid catabolism	Cystic Fibrosis-Like Conditions
PHI:3937	0.035858	0.1544	9.37119e-07	1.30043e-06	1.89921e-06	3.14676e-06	0.83	0.86	putative ompa family outer membrane protein precursor	Leaf Scald Disease
PHI:2819	0.0010615	0.010534	4.07904e-07	9.24981e-07	1.7773e-06	3.41826e-06	0.48	0.77	Peptidyl-prolyl cis/trans isomerase	Disseminated Candidiasis
PHI:3597	1.151e-06	0.00018781	3.1964e-06	1.19552e-05	1.0879e-05	2.3415e-05	0.87	1	Nitrite transporter	Colibacillosis
PHI:4584	0.0083164	0.054235	1.14393e-05	2.83475e-05	1.6583e-05	3.4937e-05	0.57	0.84	virulence factor	Meningitis; Bacteremia
PHI:640	3.2192e-07	0.00016772	2.79051e-06	1.74218e-05	9.11505e-06	3.04039e-05	0.48	0.91	unknown	Gastroenteritis
PHI:605	0.015277	0.082055	2.82093e-07	1.23193e-06	7.15588e-07	2.92732e-06	0.33	0.52	tetrathionate reductase	Gastroenteritis
PHI:3231	0.00094261	0.0095359	1.49104e-06	3.59218e-06	5.31928e-07	1.41084e-06	0.78	0.48	c-di-GMPphosphodiesterases	Cholera
PHI:4920	0.028959	0.13235	4.87108e-06	2.09538e-05	1.91369e-06	5.2531e-06	0.96	0.64	flagellin	Cystic Fibrosis-Like Conditions
PHI:4560	0.0019117	0.017056	5.93173e-06	2.57698e-05	1.65928e-05	5.43146e-05	0.93	1	Type VI secretion systems (T6SSs) effectors	Meningitis
PHI:3277	0.011125	0.065781	2.08946e-06	4.43733e-06	5.16806e-06	1.34744e-05	0.93	0.95	S-nitrosoglutathione reductase	Invasive Pulmonary Aspergillosis
PHI:835	0.031675	0.14045	1.57267e-07	4.66075e-07	3.94115e-07	1.23005e-06	0.37	0.59	complex III cytochrome bc1	Septoria Leaf Blotch
PHI:4681	0.041363	0.17309	6.07973e-07	9.88732e-07	1.23553e-06	1.61816e-06	0.59	0.75	MAP kinase	Vascular Wilt Disease Of Banana
PHI:4861	0.020711	0.10476	1.12578e-06	2.57187e-06	3.6675e-06	7.67051e-06	0.61	0.84	Catecholate siderophore esterases	Respiratory And Systemic Disease In Poultry
PHI:4923	6.3957e-05	0.0015341	6.0414e-08	1.2904e-07	1.83381e-06	4.68004e-06	0.3	0.75	Serine Protease Autotransporter	No Data Found
PHI:5061	0.017834	0.09433	5.18582e-06	6.18012e-06	4.32857e-06	7.50038e-06	1	0.95	Small RNA-binding protein involved in the regulation of a wide range of cellular processes.	Diarrheal Diseases
PHI:3784	0.022567	0.11144	9.77798e-06	1.71563e-05	1.57296e-05	2.65265e-05	0.98	1	acyltransferases	Infections
PHI:4189	3.7691e-05	0.0013543	3.64949e-06	1.10192e-05	1.17075e-05	2.87642e-05	0.87	1	putative DNA binding protein	Bubonic Plague
PHI:3819	8.3971e-05	0.0017034	6.28872e-06	1.84576e-05	2.18874e-05	4.29963e-05	0.76	0.95	represses the transcription and expression of T3SS genes at room temperature	Pneumonic Plague
PHI:2672	0.00030679	0.0039466	4.62308e-06	1.16975e-05	1.25558e-05	2.84355e-05	1	1	Regulators of systemic infection	Food Poisoning
PHI:4021	9.4787e-05	0.0017958	4.47146e-06	1.4879e-05	1.34169e-05	3.20205e-05	0.85	1	Malate synthase	Nematode Trapping Fungus
PHI:4007	0.0067634	0.045468	6.82481e-06	2.8473e-05	1.54048e-06	1.76416e-06	0.98	0.91	no data found	Legionnaires' Disease
PHI:611	4.9099e-06	0.00039355	2.08595e-06	4.15392e-06	5.65502e-06	7.17983e-06	1	1	unknown	Gastroenteritis
PHI:4647	0.0064548	0.043675	1.4857e-07	4.03383e-07	1.19669e-06	2.7916e-06	0.37	0.59	Adhesin Regulated by the Type III Secretion System	Shigellosis
PHI:3827	0.03012	0.13646	1.60339e-07	7.5689e-07	2.49194e-07	5.85923e-07	0.2	0.39	The ligands for TNF-a and IL-8 in a glycan-dependent manner, and their del-etion results in decreased virulence and increased survival in a mouse model	No Data Found
PHI:632	3.576e-06	0.00033874	1.79614e-06	1.10778e-05	6.09525e-06	2.07049e-05	0.43	0.82	unknown	Gastroenteritis
PHI:5089	5.1539e-05	0.0015341	4.38332e-06	1.3759e-05	1.38202e-05	3.40117e-05	0.87	1	LysR-Type Transcriptional Regulator	Bubonic Plague
PHI:226	0.0309	0.13802	3.64895e-08	1.52212e-07	1.34728e-09	8.93686e-09	0.15	0.02	Peroxisome biogenesis	Anthracnose
PHI:5369	0.00068829	0.0073938	9.47732e-06	2.53604e-05	2.84925e-05	6.47277e-05	0.93	1	Transcriptional regulator	Bacteremia
PHI:3979	1.4419e-06	0.00018781	2.30269e-06	1.11722e-05	7.24494e-06	2.30953e-05	0.8	0.95	T6SS effector	Intestinal And Extraintestinal Infections
PHI:3785	0.0009618	0.0096365	1.42578e-05	1.7785e-05	2.33513e-05	2.88165e-05	1	1	acyltransferases	Infections
PHI:4579	0.022083	0.11063	7.29503e-05	4.67415e-05	5.29238e-05	4.23616e-05	1	1	Methionine Sulfoxide Reductase	Skin Infections; Food Poisoning; Respiratory Diseases
PHI:4899	6.3825e-05	0.0015341	2.77846e-06	1.0402e-05	9.38083e-06	2.02311e-05	0.8	0.98	Histidine kinase with a periplasmic sensor domain (PD) that promotes virulence by detecting the macrophage phagosome	Salmonellosis
PHI:3282	0.0061997	0.042501	6.62246e-06	8.66912e-06	1.1552e-05	1.86266e-05	1	1	b-lactamase induction	Black Rot Disease
PHI:604	0.0010851	0.010658	1.33859e-05	1.78523e-05	3.02152e-05	4.65697e-05	1	1	tetrathionate reductase	Gastroenteritis
PHI:2894	0.0012675	0.012117	1.46086e-07	3.83133e-07	2.30575e-07	2.86514e-07	0.35	0.73	Peptide synthetase	Crown Gall Of Grapes
PHI:853	0.046615	0.18827	6.71486e-07	9.0027e-07	6.17693e-07	1.3648e-06	0.7	0.5	Transcription factor	Corn Smut
PHI:4028	0.00016808	0.002505	3.5092e-06	1.04277e-05	9.85263e-06	2.39566e-05	0.85	0.98	Alkanesulphonate -Binding Protein	Citrus Canker
PHI:3042	0.030994	0.13802	9.34652e-07	1.01179e-06	2.06186e-06	4.68098e-06	1	0.98	phosphodiesterases	Septicemia
PHI:207	0.0061815	0.042501	1.23561e-07	2.90581e-07	7.14324e-08	2.67293e-07	0.46	0.18	GlcNAcP deacetylase	Candidiasis
PHI:4075	6.3513e-05	0.0015341	2.45332e-06	9.06299e-06	7.88178e-06	1.70187e-05	0.7	0.91	virulence factor	Hemolymph Bleeding
PHI:4558	0.046478	0.18827	3.22921e-06	1.07376e-05	8.3313e-06	2.01949e-05	0.83	0.95	Type VI secretion systems (T6SSs) effectors	Meningitis
PHI:2686	5.3474e-05	0.0015341	4.49432e-06	1.41734e-05	1.31819e-05	3.17997e-05	0.96	1	Regulators of systemic infection	Food Poisoning
PHI:2446	0.040964	0.17211	2.76625e-07	4.08846e-07	4.78137e-07	1.84669e-06	0.59	0.36	no data found	Bacterial Blight Of Rice
PHI:3615	0.00068578	0.0073938	3.18672e-05	1.66432e-05	4.9916e-05	3.6459e-05	1	1	Two-Component Regulatory Systems	Tuberculosis
PHI:4631	0.0014173	0.013426	2.30642e-05	1.33668e-05	3.83565e-05	2.58444e-05	1	1	Transcription Regulator	Urinary Tract Infections
PHI:3074	0.0022441	0.019011	0.000226395	5.21596e-05	0.000265191	5.85024e-05	1	1	Nucleoid-associated protein, is a basic DNA-binding protein involved in gene regulation	Hemorrhagic Septicemia
PHI:3267	6.3452e-05	0.0015341	4.08892e-06	1.24933e-05	1.20496e-05	2.91396e-05	0.93	1	Transcriptional activator protein	Infections
PHI:216	0.032646	0.14353	1.01471e-06	1.23672e-06	1.54088e-06	1.51796e-06	0.83	0.95	Histone deacetylase	Leaf Spot
PHI:4094	0.028447	0.13092	3.74189e-08	1.14001e-07	3.07522e-09	2.03987e-08	0.15	0.02	autolysin	Infective Endocarditis
PHI:647	0.016334	0.087282	8.64994e-07	9.50987e-07	3.0706e-06	7.46629e-06	0.98	0.95	unknown	Gastroenteritis
PHI:3914	4.1794e-05	0.0013609	4.29775e-06	1.33388e-05	1.30295e-05	3.19656e-05	0.87	0.98	encodes succinic semialdehyde dehydrogenase	Stagonospora Nodorum Blotch
PHI:3482	0.011994	0.069048	4.88429e-06	1.21725e-05	1.12972e-05	2.63089e-05	1	0.98	response regulator	Cholera
PHI:4616	3.9568e-06	0.00034358	2.39445e-06	9.50502e-06	8.18283e-06	1.71057e-05	0.87	1	S-(Hydroxymethyl)Glutathione Dehydrogenase	Rice Blast
PHI:3645	0.0062664	0.042677	4.15505e-07	8.78174e-07	1.32153e-06	2.30222e-06	0.7	0.84	cyclic-di-GMP-specific phosphodiesterase	Ovine Brucellosis
PHI:3021	0.037347	0.15884	9.34367e-07	2.26358e-06	4.61914e-07	1.22105e-06	0.72	0.55	MAP kinases	Disseminated Candidiasis
PHI:5370	0.0040932	0.031361	8.84969e-06	1.76931e-05	2.11073e-05	4.35171e-05	0.98	1	Transcriptional regulator	Bacteremia
PHI:4246	0.023232	0.11211	3.03986e-06	5.33916e-06	1.45428e-06	4.03628e-06	0.57	0.34	Degradation of xylan components of plant cell wall	Fusarium Head Blight
PHI:542	0.00026799	0.0035801	3.06758e-06	8.5662e-06	8.7928e-06	1.7121e-05	0.93	1	Catalase	Grey Mould
PHI:3349	0.010358	0.063117	1.40212e-06	2.477e-06	3.14755e-06	7.69746e-06	0.91	0.91	c-di-GMP phosphodiesterase	Olive Knot Disease
PHI:3922	3.392e-05	0.0012623	6.65548e-06	2.16511e-05	1.41022e-05	2.36437e-05	0.87	1	Global Regulatory Protein	No Data Found
PHI:3781	1.5206e-05	0.00083832	1.04209e-06	6.13269e-06	1.15173e-06	2.91029e-06	0.61	0.93	required to initiate the internalization of a bacterium into the host organism	No Data Found
PHI:2789	6.6251e-05	0.0015341	2.33286e-06	7.43897e-06	7.16125e-06	1.77346e-05	0.72	1	Methyl-accepting chemotaxis protein	Olive Knot Disease
PHI:2256	0.014445	0.078832	9.69594e-06	1.24141e-05	1.25491e-05	1.01241e-05	1	0.98	xylitol dehydrogenase	Glume Blotch
PHI:4582	0.00077638	0.0080899	6.7996e-05	3.89704e-05	0.000102184	5.57298e-05	1	1	Methionine Sulfoxide Reductase	Skin Infections; Food Poisoning; Respiratory Diseases
PHI:3146	0.00015539	0.002419	4.8444e-06	1.13932e-05	1.54287e-05	2.80786e-05	1	1	virulence determinants	Gastric Infections
PHI:4876	0.0021211	0.018116	4.77876e-06	1.20906e-05	1.17652e-05	2.55287e-05	0.98	1	global regulator	Infections
PHI:627	0.0051815	0.036236	9.75187e-06	9.48858e-06	6.24826e-06	6.92335e-06	1	0.98	unknown	Gastroenteritis
PHI:3172	0.00044405	0.0050846	2.20819e-06	9.18459e-06	5.98243e-06	1.87833e-05	0.76	0.95	phenylacetic acid catabolism	Cystic Fibrosis-Like Conditions
PHI:2267	0.013643	0.076531	5.70046e-08	3.50981e-07	6.08046e-07	3.25084e-06	0.13	0.34	Malate synthase	Glume Blotch
PHI:3257	0.0049195	0.03511	1.46494e-05	1.91206e-05	2.20366e-05	3.48935e-05	1	1	Threonine deaminase	Rice Blast
PHI:2814	0.0043975	0.033308	5.00237e-07	6.94744e-07	2.41518e-07	4.9342e-07	0.63	0.3	Transcription factor and regulates resistance to a variety of drugs	No Data Found
PHI:2684	0.020235	0.10389	7.11202e-06	1.71488e-05	1.17889e-05	2.50652e-05	0.98	1	Regulators of systemic infection	Food Poisoning
PHI:4186	0.00013732	0.0023051	4.27772e-06	1.31042e-05	1.35881e-05	3.29108e-05	0.7	1	putative DNA binding protein	Bubonic Plague
PHI:2489	0.00021332	0.0029247	5.87625e-06	5.31245e-06	3.00281e-06	4.17678e-06	0.98	0.82	RNA-binding protein	Bacterial Leaf Blight
PHI:702	0.00015529	0.002419	8.79128e-06	2.4324e-05	2.22939e-05	5.01027e-05	0.85	1	Required for philus assembly and CT secretion	Cholera
PHI:2971	0.00090506	0.0092458	8.95679e-05	5.95716e-05	0.000141952	0.000133284	1	1	Cold shock protein	Nosocomial Infections
PHI:3681	0.0019374	0.017056	5.29674e-06	1.3399e-05	1.52806e-05	3.42814e-05	0.93	0.98	no data found	Fire Blight Disease
PHI:3984	0.0092225	0.058658	4.18033e-06	7.63134e-06	6.87893e-06	1.16494e-05	1	1	Glycosylphosphatidylinositol-Anchored Proteins	Fusarium Head Blight
PHI:3133	0.00010146	0.0018548	4.74021e-06	1.41292e-05	1.42242e-05	3.36556e-05	0.87	1	Part of the pyruvate - tricarboxylic acid cycle node	Gut-Associated Diseases; Diarrhoea; Enteritis; Colitis
PHI:3726	2.9875e-05	0.001153	2.03588e-06	1.21107e-05	5.88949e-06	2.35989e-05	0.46	0.86	O-antigen ligase	Food Poisoning
PHI:642	3.5262e-08	3.6743e-05	1.69291e-06	1.02785e-05	6.51699e-06	2.08204e-05	0.39	0.91	unknown	Gastroenteritis
PHI:4559	0.0010944	0.010658	3.8324e-06	1.56649e-05	9.37087e-06	2.13789e-05	0.93	1	Type VI secretion systems (T6SSs) effectors	Meningitis
PHI:4966	0.0053172	0.036937	9.55965e-06	1.39755e-05	1.9739e-05	3.3467e-05	1	1	Succinate dehydrogenase	Septoria Tritici Blotch
PHI:3978	0.048091	0.19226	2.91916e-05	3.51789e-05	3.32629e-05	2.75423e-05	1	1	T6SS effector	Intestinal And Extraintestinal Infections
PHI:1681	0.00016828	0.002505	2.16661e-06	3.22842e-06	5.07662e-07	1.2113e-06	0.78	0.48	transcription factor	Fusarium Ear Blight
PHI:2680	0.020235	0.10389	8.90464e-06	2.16021e-05	1.25966e-05	2.59954e-05	1	1	Regulators of systemic infection	Food Poisoning
PHI:3013	8.5364e-05	0.0017034	5.04797e-06	1.70798e-05	1.41625e-05	3.35321e-05	0.85	0.95	stress-associated mitogen-activated protein kinase	Stem Rot Of Soybean
PHI:2304	0.00028536	0.0037387	5.28117e-06	1.23561e-05	1.44851e-05	2.60013e-05	0.96	1	NO detoxi?cation	Grey Mould
PHI:3272	7.2691e-05	0.001578	4.21959e-06	1.21911e-05	1.36868e-05	3.42586e-05	0.93	1	Glycerol-3-phosphate dehydrogenase involved in glycerol fermentation	Pneumonic Plague
PHI:3166	2.2356e-05	0.0009318	3.45992e-06	1.19842e-05	1.08228e-05	2.31501e-05	0.76	0.95	type III secretion (T3S) system	Nosocomial Infections
PHI:3953	0.0020742	0.017862	4.3927e-06	1.0962e-05	1.04298e-05	2.30027e-05	0.96	0.98	Elongation factor P	Black Rot Disease
PHI:4952	0.012201	0.069854	4.19444e-06	9.33717e-06	9.212e-06	2.12806e-05	0.96	1	High-affinity zinc uptake system protein	Pneumonic Plague
PHI:3709	0.0094487	0.058658	6.20237e-06	1.30108e-05	1.19906e-05	2.45904e-05	1	1	Sensor protein QseC bacterial adrenergic receptor	Soft Rot Disease
PHI:4077	0.00040089	0.0048015	3.57076e-06	1.01296e-05	9.69179e-06	2.11997e-05	0.93	1	Bacillibactin siderophore	Diarrhea; Vomitting
PHI:2416	0.018227	0.095922	7.02887e-06	1.46916e-05	1.49366e-05	3.45475e-05	0.96	1	Translocate folded proteins; virulence	Cholera
PHI:4950	0.0094487	0.058658	2.23052e-05	1.47347e-05	3.14067e-05	2.85031e-05	1	1	Ferrous iron transport protein B	Pneumonic Plague
PHI:2695	0.0049049	0.03511	5.13287e-06	1.26499e-05	1.33924e-05	3.18951e-05	0.91	0.98	Repressor of the methionine biosynthesis regulon	Rotting Of Tubers; Blackleg Disease Of The Plant Stem
PHI:4860	0.024693	0.11643	8.88561e-07	3.18785e-06	2.69367e-06	5.01624e-06	0.63	0.77	Catecholate siderophore esterases	Respiratory And Systemic Disease In Poultry
PHI:3147	0.018939	0.099168	4.83602e-05	2.83269e-05	6.69188e-05	4.23602e-05	1	1	Part of cluster invloved in lipooligosaccharide synthesis	Glasser'S Disease
PHI:4671	0.01445	0.078832	1.22214e-07	4.71659e-07	3.64564e-07	7.25111e-07	0.17	0.41	Autotransporter	Melioidosis
PHI:4147	0.00012131	0.0021068	3.78114e-06	1.21665e-05	1.19092e-05	2.98613e-05	0.85	0.98	CyoA, cytochrome O ubiquinol oxidase	Citrus Canker
PHI:2529	0.00024271	0.0032845	2.84301e-05	1.92696e-05	4.62112e-05	4.21488e-05	1	1	Acetyl-CoA acetyl-transferase	Invasive Pulmonary Aspergillosis
PHI:3232	0.029304	0.13334	4.09682e-06	4.82447e-06	2.41903e-06	3.09237e-06	0.98	0.98	c-di-GMPphosphodiesterases	Cholera
PHI:2733	0.012867	0.072866	1.83957e-05	1.54698e-05	1.14308e-05	1.03609e-05	1	1	Methionine biosynthesis enzymes	Pneumonia; Otitis Media; Septicaemia; Meningitis
PHI:2872	6.1297e-05	0.0015341	1.2992e-05	3.7303e-05	4.5048e-05	9.60471e-05	0.91	1	Outer membrane protein	Pneumonia
PHI:2669	0.022917	0.11211	6.11151e-07	6.83902e-07	1.189e-06	1.18645e-06	0.8	0.77	LysR-type transcriptional regulators	Nosocomial Infections
PHI:2776	8.0574e-06	0.00055972	8.03726e-07	2.70087e-06	2.6817e-06	4.06693e-06	0.78	0.98	Multimodular transpeptidase-transglycosylase	Olive Knot Disease
PHI:5013	0.0035236	0.028462	4.60904e-06	1.19762e-05	1.12273e-05	2.39126e-05	0.96	1	Zinc transporter	Gut-Associated Diseases, Such As Diarrhoea, Enteritis And Colitis
PHI:2471	2.1385e-05	0.0009318	5.07333e-06	1.84693e-05	1.39221e-05	2.98306e-05	0.91	1	Exopolysaccharides Amylovoran	Fire Blight
PHI:2788	0.017715	0.094179	1.98339e-05	1.28405e-05	2.81268e-05	2.16048e-05	1	1	Cobyrinic acid-diamide synthase	Olive Knot Disease
PHI:2763	0.00010132	0.0018548	2.79169e-06	8.93078e-06	8.02188e-06	1.79242e-05	0.72	0.95	Paraquat-inducible protein B	Olive Knot Disease
PHI:4684	0.003779	0.029386	4.73235e-06	4.2301e-06	8.34203e-06	9.80063e-06	1	1	Global/motility Regulator	Infections
PHI:4175	7.2115e-05	0.001578	3.10217e-06	1.00978e-05	8.91506e-06	1.88601e-05	0.83	0.98	virulence negative regulators	Soft Rot
PHI:4629	0.0050235	0.035609	1.62006e-09	8.63954e-09	8.99943e-07	4.9635e-06	0.04	0.25	IbeR controlled expression of stress-resistance genes and virulence genes.	Neonatal Meningitis
PHI:2440	0.00087786	0.0090567	2.41114e-06	1.74903e-06	4.71479e-06	4.23077e-06	1	0.98	Response regulator/ two-component regulatory	Panicle Blight
PHI:5117	0.0095471	0.058864	7.68432e-08	1.39745e-07	1.71364e-08	6.7737e-08	0.28	0.07	Type III effectors (T3E) and T3E-like genes	Bacterial Wilt
PHI:3680	0.0019479	0.017056	6.83136e-06	1.82585e-05	1.33229e-05	2.95191e-05	1	1	a novel ribosome-associated modulation protein	Fire Blight Disease
PHI:3787	0.0018397	0.016754	1.26344e-05	3.25501e-05	2.96124e-05	6.69291e-05	1	1	acyltransferases	Infections
PHI:3929	4.0468e-05	0.0013609	3.00204e-06	9.87588e-06	9.37238e-06	2.22064e-05	0.89	1	ABC-Type Ef?ux Pump	Food Poisoning; Enteritis
PHI:2501	8.5997e-05	0.0017034	3.01989e-06	9.36033e-06	8.40275e-06	1.9156e-05	0.91	1	Phosphorelay system	Fire Blight
PHI:3091	0.00013939	0.0023051	4.68423e-06	1.4091e-05	1.53437e-05	3.81998e-05	0.83	0.93	activate gene expression in response to oxidative stress	Stewart'S Wilt
PHI:603	7.7544e-05	0.001649	2.56581e-06	9.11823e-06	8.4875e-06	1.7465e-05	0.61	0.89	unknown	Gastroenteritis
PHI:2690	1.5286e-05	0.00083832	5.50019e-06	2.21479e-05	1.66131e-05	4.42587e-05	0.83	0.98	Adhesion	Crohn'S Disease
PHI:2673	0.0019479	0.017056	1.24676e-05	1.72083e-05	1.6894e-05	2.18026e-05	1	1	Regulators of systemic infection	Food Poisoning
PHI:414	0.034177	0.14848	1.23026e-06	2.62649e-06	5.02745e-07	1.21102e-06	0.67	0.45	Glyoxalase	Glume Blotch
PHI:639	0.013661	0.076531	1.25565e-07	4.66156e-07	2.06077e-06	9.9416e-06	0.17	0.41	unknown	Gastroenteritis
PHI:1458	0.034341	0.14848	6.52815e-06	3.73928e-06	1.00485e-05	7.67683e-06	1	1	transcription factor	Fusarium Ear Blight
PHI:4179	0.00038321	0.0046431	2.15865e-06	6.63099e-06	6.53504e-06	1.32819e-05	0.72	0.91	synthesis and perception of signaling molecules	Soft Rot
PHI:2797	0.022567	0.11144	4.21435e-05	1.801e-05	5.41607e-05	3.61975e-05	1	1	Dethiobiotin synthetase	Olive Knot Disease
PHI:477	9.8431e-07	0.00018781	2.8157e-06	1.16462e-05	1.03994e-05	2.53398e-05	0.72	1	Isocitrate lyase	Candidiasis
PHI:3782	0.0069149	0.046188	1.71177e-06	5.20924e-06	3.94302e-06	8.11671e-06	0.91	0.91	acyltransferases	Infections
PHI:2785	0.010062	0.061674	4.77166e-08	1.5689e-07	4.79864e-07	1.29834e-06	0.11	0.32	Cyanide insensitive terminal oxidase, subunit I	Olive Knot Disease
PHI:543	0.042883	0.17732	3.51629e-09	2.38486e-08	3.01723e-08	9.21976e-08	0.02	0.14	ABC transporter	Grey Mould
PHI:2657	0.00017111	0.0025112	1.06561e-05	3.20447e-05	3.12221e-05	7.19309e-05	0.85	1	Functions as a VirB8 chaperone to promote T4SS-mediated DNA transfer	Crown Gall Disease
PHI:631	0.00058253	0.0065268	6.57767e-07	2.89188e-06	2.09208e-06	6.16979e-06	0.39	0.7	unknown	Gastroenteritis
PHI:4602	0.011291	0.066097	3.17108e-07	4.28641e-07	1.71143e-07	5.02985e-07	0.54	0.3	N-malonyltransferase encoding gene	Fusarium Head Blight
PHI:2980	0.0011269	0.010872	1.37634e-08	4.60831e-08	6.87404e-07	2.77625e-06	0.3	0.61	Auto -transporter protein	Shigellosis
PHI:2969	0.001778	0.016395	8.77835e-07	1.02428e-06	5.45648e-07	1.47278e-06	0.76	0.5	Acetylglutamate kinase and acetylglutamyl-phosphate-reductase	Invasive Pulmonary Aspergillosis
PHI:3087	0.048158	0.19226	4.1896e-07	5.22709e-07	2.32483e-07	3.67291e-07	0.7	0.52	encode the catalytic subunits of cyclic AMP (cAMP)-dependent protein kinase A (PKA)	Fusarium Head Blight
PHI:822	0.00013055	0.0022301	3.69512e-06	1.18658e-05	1.12286e-05	2.61132e-05	0.8	0.95	succinate dehydrogenase subunit	Septoria Leaf Blotch
PHI:3112	0.0075784	0.049979	4.16278e-05	2.28879e-05	6.26275e-05	5.08617e-05	1	1	Uridine triphosphate (UTP)-glucose-1-phosphate uridylyltransferase	Black Rot Disease
PHI:2780	0.0015971	0.014859	5.05971e-07	1.60277e-06	3.69681e-06	8.88851e-06	0.43	0.68	N -acetylglutamate synthase	Olive Knot Disease
PHI:612	0.010912	0.064973	4.56849e-06	8.28421e-06	1.11585e-05	1.90479e-05	1	1	unknown	Gastroenteritis
PHI:4886	8.2117e-07	0.00018781	2.26604e-06	9.57966e-06	8.37638e-06	1.81014e-05	0.54	0.93	small regulatory noncoding RNA	Urinary Tract Infections
PHI:3666	0.036834	0.1573	6.28947e-07	1.13023e-06	7.27855e-07	2.95568e-06	0.83	0.59	Hemagglutinin adhesin, secreted protein	Pierce Disease Of Grapes And Citrus Variegated Chlorosis (Cvc)
PHI:4160	0.020684	0.10476	1.02276e-05	1.12662e-05	1.69949e-05	2.50182e-05	1	1	outer membrane proteins	Pneumonia
PHI:2874	7.1997e-05	0.001578	9.84669e-07	2.78532e-06	3.3013e-06	5.20375e-06	0.54	0.91	FecI-type ECF sigma factor	Bean Brown Spot
PHI:4614	3.4359e-06	0.00033874	3.53227e-07	7.35631e-07	2.75973e-06	5.34006e-06	0.65	0.93	Flagellin	Hemorrhagic Septicemia
PHI:410	8.8011e-05	0.0017034	3.84824e-06	1.30828e-05	1.23978e-05	3.03433e-05	0.98	1	Superoxide dismutase	Cryptococcosis
PHI:2183	1.7193e-05	0.00089576	3.85193e-06	1.24532e-05	1.13341e-05	2.57963e-05	0.89	1	Catalase-Peroxidase	Rice Blast
PHI:4976	0.046576	0.18827	1.43127e-06	2.41797e-06	3.7751e-06	7.84317e-06	0.91	0.93	Functional Type 1 Secretion System	Legionellosis Or Legionnaires' Disease
PHI:3714	0.00031713	0.0040299	1.38361e-05	1.50957e-05	2.79186e-05	3.59783e-05	1	1	oxidative stress response regulator	Urinary Tract Infections
PHI:3760	0.019906	0.10371	0	0	5.61916e-08	3.13335e-07	0	0.11	Secreted effector protein	Self-Limiting Gastroenteritis In Humans And A Typhoid-Like Disease In Mice
PHI:2687	0.02852	0.13092	6.47589e-06	1.07465e-05	1.27303e-05	2.34612e-05	0.98	1	Regulators of systemic infection	Food Poisoning
PHI:2771	0.037989	0.16091	8.3347e-06	1.19173e-05	1.4173e-05	2.42106e-05	1	1	Preprotein translocase subunit	Olive Knot Disease
PHI:624	0.021987	0.11063	4.65787e-08	2.7135e-07	6.65209e-07	4.22347e-06	0.07	0.25	Type III secretion	Gastroenteritis
PHI:2678	5.9103e-05	0.0015341	3.79921e-06	1.31707e-05	1.18909e-05	2.69864e-05	0.76	0.98	Regulators of systemic infection	Food Poisoning
PHI:2791	0.030994	0.13802	1.11108e-05	1.55836e-05	1.66378e-05	2.79367e-05	1	1	Methionyl-tRNA synthetase	Olive Knot Disease
PHI:3611	0.00014158	0.0023051	4.14282e-07	9.34215e-07	2.56425e-06	4.23166e-06	0.63	0.89	aerobactin	Colibacillosis
PHI:4953	0.0094574	0.058658	2.04668e-06	4.47988e-06	6.82163e-06	1.34094e-05	0.96	1	Nonribosomal peptide synthetase	Pneumonic Plague
PHI:443	0.022567	0.11144	1.37957e-05	9.97671e-06	1.33859e-05	2.35264e-05	1	1	Cystathionine beta-lyase	Fusarium Ear Blight
PHI:4859	0.00017602	0.0025474	3.12564e-06	9.93601e-06	9.24186e-06	2.13365e-05	0.83	0.98	Catecholate siderophore esterases	Respiratory And Systemic Disease In Poultry
PHI:4837	0.0083799	0.054235	3.21717e-05	0.000216458	5.12491e-08	1.16759e-07	0.46	0.2	Phytotoxic Cyclic Lipodepsipeptides	Bacterial Midrib Rot Disease Of Lettuce
PHI:560	8.8276e-05	0.0017034	3.79683e-06	1.22635e-05	1.13307e-05	2.44079e-05	0.85	0.95	unknown	Gastroenteritis
PHI:2950	1.9592e-05	0.0009318	3.33696e-07	1.00921e-06	1.5198e-06	3.34911e-06	0.43	0.82	Adenylate cyclase gene responsible for cAMP synthesis	Wildfire Disease
PHI:4627	0.00018273	0.0026083	2.42138e-06	7.30406e-06	6.83509e-06	1.48929e-05	0.87	1	Trehalose-6-phosphate synthase	Citrus Canker
PHI:3677	0.020684	0.10476	1.18674e-05	1.07981e-05	1.8825e-05	1.63584e-05	1	1	no data found	Fire Blight Disease
PHI:4166	0.0035817	0.028709	9.82501e-06	1.61976e-05	1.54774e-05	2.61382e-05	1	1	CT production	Cholera
PHI:3056	0.010655	0.064176	1.19558e-05	2.05568e-05	2.37068e-05	3.46793e-05	1	1	upstream negative regulator of smcR	Fatal Septicemia
PHI:3617	0.023562	0.11211	1.33482e-06	1.44241e-06	2.67675e-06	3.33664e-06	0.98	1	Two-Component Regulatory Systems	Tuberculosis
PHI:2652	0.027347	0.12721	6.54674e-06	1.18157e-05	1.40066e-05	3.53571e-05	1	1	Contributes to K1 capsular polysaccharide (CPS) biosynthesis	Urinary Tract Infections; Nosocomial Pneumonia; Intra-Abdominal Infections
PHI:4690	0.0094487	0.058658	1.98436e-05	1.13952e-05	1.49974e-05	1.38789e-05	1	1	Orphan response regulator	Listeriosis
PHI:613	0.0074132	0.049201	2.95813e-08	2.0063e-07	7.5755e-07	4.90036e-06	0.02	0.2	Type III secretion	Gastroenteritis
PHI:3792	0.0090514	0.058219	4.10688e-07	1.03212e-06	2.33652e-06	5.35478e-06	0.72	0.8	Serin protease aut o transporter	Colibacillosis; Cellulitis; Swollen Head Syndrome
PHI:3059	0.0083647	0.054235	1.37815e-05	2.25556e-05	1.81066e-05	3.10411e-05	1	1	essential endoribonuclease	Cholera
PHI:5372	0.02024	0.10389	2.35423e-09	1.59671e-08	7.90078e-08	2.55981e-07	0.02	0.16	Regulates cellulose production	Bacterial Speck Of Tomato
PHI:4241	0.003723	0.029168	5.61112e-07	1.47201e-06	9.00663e-08	2.17749e-07	0.63	0.3	encodes aglycosyltransferase	Respiratory Infections
PHI:3320	0.0046722	0.034528	8.70594e-07	1.65474e-06	4.13847e-07	9.91691e-07	0.83	0.45	involved in pathogenicity	Glasser'S Disease
PHI:2257	0.0044307	0.033308	3.24461e-05	3.31437e-05	1.64722e-05	2.21125e-05	1	0.98	Pantothenate- beta -alanine ligase	Glume Blotch

## Sheet: Table 8
	Pvalue	qvalue	Control_mean	Control_sd	Case_mean	Case_sd	Control_occurrence	Case_occurrence	Description
VFG021077	8.7018e-05	0.0017982	3.46424e-06	1.13661e-05	1.06172e-05	2.28032e-05	0.85	0.98	PhoPQ (sensor protein PhoQ )
VFG007669	0.0053172	0.04474	5.82413e-06	9.73443e-06	1.33494e-05	1.88844e-05	1	1	Capsular polysaccharide (putative capsular polysaccharide biosynthesis glycosyltransferase )
VFG012068	0.0038071	0.034419	9.77977e-06	2.39329e-05	3.44275e-06	4.24077e-06	1	0.95	N-linked protein glycosylation (general glycosylation pathway protein )
VFG042798	7.5033e-05	0.0016093	3.82941e-06	1.28956e-05	1.07611e-05	2.60838e-05	0.87	1	Hemorrhagic Coli pili (HCP) (type IV pilin biogenesis protein )
VFG032880	0.021588	0.12218	3.02373e-06	5.84583e-06	7.23019e-06	1.62035e-05	0.87	0.93	Post-translocation chaperone (prsA protein, export protein )
VFG042730	0.00035171	0.0053456	1.80837e-06	6.77191e-06	5.37632e-06	9.78359e-06	0.72	0.89	curli fibers (cryptic curlin major subunit )
VFG019236	0.026164	0.13898	3.13994e-09	2.12961e-08	1.96926e-08	6.17829e-08	0.02	0.16	LPS (hypothetical protein )
VFG010294	0.02306	0.12761	2.77164e-06	2.24138e-06	5.51141e-06	5.25707e-06	1	0.98	Mce5 (Mammalian cell entry related domain protein )
VFG038216	0.0001449	0.0026665	1.98333e-05	2.91163e-05	4.62618e-05	6.52697e-05	1	1	Two-component system (putative response regulator (activator) in two-component regulatory system (OmpR family) )
VFG007396	0.0031708	0.029747	1.00675e-06	1.1335e-06	7.83844e-07	1.95776e-06	0.89	0.59	Flagella (flagellar biosynthesis protein )
VFG043107	3.2376e-07	9.8429e-05	1.7049e-06	7.5672e-06	5.79267e-06	1.22556e-05	0.7	0.98	peritrichous flagella (flagellar MS-ring protein )
VFG013032	0.0072929	0.056987	2.2318e-07	5.11169e-07	4.73579e-07	7.92479e-07	0.5	0.73	Enterobactin transport (ferric enterobactin (enterochelin) transport )
VFG021117	0.001728	0.018436	9.85707e-08	3.12427e-07	2.25572e-06	6.41851e-06	0.35	0.61	SinH (Aec1 )
VFG001450	0.00072783	0.0092014	7.93228e-07	3.38904e-06	2.37507e-06	5.80743e-06	0.46	0.75	K1 capsule (KpsM )
VFG021465	0.043449	0.19527	2.58001e-08	1.63639e-07	3.61512e-08	1.05894e-07	0.04	0.18	Stb (fimbrial protein )
VFG013806	0.0022579	0.022799	1.13557e-06	6.67977e-06	4.26263e-06	1.53777e-05	0.3	0.61	Type IV pili biosynthesis (Prepilin peptidase )
VFG042203	0.014584	0.092753	2.75104e-06	4.33778e-06	9.65007e-07	1.90126e-06	0.78	0.61	T3SS (RNA polymerase sigma factor sigma-28 )
VFG040771	0.041129	0.18842	2.7781e-09	1.8842e-08	5.09309e-08	1.72482e-07	0.02	0.14	Phospholipase D (phospholipase D superfamily protein PLD )
VFG035855	0.0017165	0.018345	8.29146e-08	3.33862e-07	5.4682e-07	1.20511e-06	0.22	0.52	ACE T6SS (Vgr-like protein )
VFG013478	0.024594	0.13407	7.53817e-06	1.3342e-05	1.26996e-05	1.68626e-05	1	1	LOS (KpsF )
VFG036025	0.00090619	0.010966	4.08794e-08	1.30863e-07	2.54326e-07	6.34692e-07	0.24	0.57	Cah, AIDA-I type (putative adhesin autotransporter )
VFG038680	0.00093303	0.011225	7.05179e-06	5.08246e-06	8.95856e-06	2.48243e-05	1	1	Polar flagella (flagellar biosynthetic protein FlhB )
VFG038654	0.014101	0.090608	1.63895e-06	1.10901e-05	0	0	0.13	0	ND (flagellar motor switch protein FliM )
VFG012172	0.048091	0.20951	3.28264e-05	1.59191e-05	2.98126e-05	2.823e-05	1	0.98	Hemolysin (Predicted membrane protein, hemolysin III homolog )
VFG036944	1.2319e-06	0.00010917	2.15793e-06	8.05413e-06	7.32101e-06	1.62585e-05	1	1	FarAB (multidrug resistance protein A )
VFG043074	1.2016e-06	0.00010917	2.68297e-06	1.16235e-05	9.251e-06	2.16063e-05	0.57	0.93	peritrichous flagella (flagellar basal body rod protein FlgB )
VFG002347	0.042883	0.19413	5e-09	3.39117e-08	1.10216e-07	5.16954e-07	0.02	0.14	Flagella (flagellar basal-body rod protein FlgF )
VFG043366	0.015553	0.097031	2.94038e-07	4.83413e-07	2.0119e-07	4.71304e-07	0.63	0.34	Pse5Ac7Ac (membrane-bound chemoreceptor sensing arginine and bicarbonate )
VFG024818	0.041957	0.19161	1.11671e-05	1.22896e-05	7.93482e-06	7.42724e-06	1	0.98	BimA (intracellular motility protein A )
VFG006700	9.3348e-05	0.001873	1.48886e-05	1.08811e-05	8.13367e-06	1.18896e-05	0.98	0.89	Flagella (FLAGELLAR BASAL-BODY ROD PROTEIN (DISTAL ROD PROTEIN) )
VFG002374	0.049922	0.21389	1.15708e-06	3.57393e-06	4.14374e-06	1.8057e-05	0.46	0.66	O-antigen (paratose synthase )
VFG012531	0.00078659	0.0098048	5.64852e-07	1.97056e-06	3.03228e-06	6.34266e-06	0.63	0.84	yersiniabactin (Putative cytoplasmic transmembrane protein )
VFG041577	0.00054919	0.0074584	4.2043e-06	6.78719e-06	1.35927e-06	3.70137e-06	0.83	0.61	T3SS (two-component sensor/regulator EsrA )
VFG013400	0.00014084	0.002615	6.06946e-06	1.78623e-05	1.3191e-05	3.26208e-05	0.85	1	LOS (ADP-heptose-LPS heptosyltransferase II )
VFG038782	0.0011652	0.013372	1.9292e-06	1.21659e-05	0	0	0.22	0	Polar flagella (flagellar P-ring protein FlgI )
VFG043509	0.01677	0.10328	7.07858e-09	3.7661e-08	1.94031e-07	1.02981e-06	0.11	0.3	Fibrinogen binding protein (Enterococcus faecalis surface protein Fss2, fibrinogen binding protein )
VFG035173	0.004553	0.039831	6.59954e-07	4.28914e-06	1.0068e-06	2.69253e-06	0.15	0.41	SCI-I T6SS (Hcp-like protein )
VFG000143	2.6141e-05	0.00071314	5.61782e-08	2.65351e-07	2.07621e-07	5.33777e-07	0.13	0.57	LPS (heptosyltransferase I )
VFG002317	0.0039062	0.035009	3.47391e-09	1.64741e-08	3.01891e-08	1.03184e-07	0.04	0.27	Type IV pili (type IV pilus biogenesis protein PilV )
VFG015356	0.015441	0.096526	9.3611e-07	1.90711e-06	2.31769e-06	5.576e-06	0.93	0.93	P. syringae TTSS effectors (type III effector HopAN1 )
VFG021339	0.0026301	0.025885	9.3695e-08	5.95967e-07	6.01137e-07	2.3016e-06	0.07	0.32	Lpf (fimbrial protein (LpfE) )
VFG016024	0.010268	0.07233	0	0	1.26875e-07	6.26325e-07	0	0.14	Pyoverdine (Cyclic peptide transporter )
VFG010864	6.2389e-07	0.00010488	1.65582e-06	7.42093e-06	5.05164e-06	1.11126e-05	0.59	0.95	Cytochrome c muturation (ccm) locus (heme exporter protein CcmA )
VFG021494	1.9615e-06	0.00013407	6.78146e-07	4.1567e-06	2.40891e-06	1.00634e-05	0.41	0.89	Std (probable outer membrane fimbrial usher protein )
VFG033831	0.0037128	0.033763	1.83943e-08	9.65672e-08	5.07513e-07	1.85896e-06	0.07	0.32	Pic (Serine protease pic precursor (ShMu) )
VFG002284	0.021716	0.12255	1.58038e-08	8.03243e-08	4.3874e-08	1.46953e-07	0.2	0.41	sialidase (exo-alpha-sialidase )
VFG032955	7.181e-06	0.00028092	1.59856e-06	7.04702e-06	4.68472e-06	1.07974e-05	0.54	0.86	InlK (hypothetical protein )
VFG042677	0.028863	0.14862	5.35767e-07	1.72237e-06	1.53552e-06	6.68158e-06	0.43	0.7	Putative fimbriae (fimbrial usher protein )
VFG007536	0.028469	0.1472	1.01961e-06	2.23987e-06	2.90529e-07	8.3216e-07	0.72	0.52	Flagella (flagellin )
VFG004099	1.5572e-05	0.00048804	2.2469e-06	1.02621e-05	6.66989e-06	1.82602e-05	0.57	0.89	Fim (fimbrial protein Z, putative transcriptional regulator (LuxR/UhpA family) )
VFG016967	0.0014768	0.016287	6.11052e-08	1.33684e-07	5.44828e-09	2.63631e-08	0.3	0.05	Type III secretion apparatus and effectors (type III secretory flagellar biosynthesis ATP synthase )
VFG013201	0.033648	0.16584	7.35165e-06	1.45749e-05	1.61453e-05	3.37306e-05	0.98	1	Heme biosynthesis (Protoporphyrinogen oxidase )
VFG042399	1.3063e-05	0.00043391	2.30375e-06	1.07778e-05	5.97109e-06	1.63155e-05	0.52	0.91	E. coli YcbQ laminin-binding fimbriae (ELF) (putative chaperone )
VFG042593	0.00015202	0.0027487	1.58437e-06	9.31836e-06	7.87308e-06	2.37229e-05	0.52	0.82	Stg fimbriae (StgD )
VFG042886	0.0026681	0.026176	1.24632e-08	5.51787e-08	2.25281e-06	1.15193e-05	0.07	0.3	type IV pili (pilus assembly protein )
VFG035601	0.0066623	0.053333	3.79263e-08	1.76743e-07	4.35495e-07	1.07783e-06	0.13	0.36	ACE T6SS (putative type VI secretion system protein )
VFG020156	0.00167	0.017909	7.38832e-07	2.83435e-06	1.75771e-06	3.9384e-06	0.43	0.73	T2SS (Type II secretion system) (general secretion pathway protein GspH )
VFG012906	0.0036518	0.033305	3.52876e-07	1.50945e-06	2.21514e-06	7.20275e-06	0.35	0.61	T2SS (Type II secretion system) (putative type II secretion protein )
VFG043491	0.034341	0.16832	1.55292e-05	1.07643e-05	1.13392e-05	9.29849e-06	1	1	Fibronectin-binding protein (NAD dependent DNA ligase )
VFG000875	1.4743e-06	0.00011463	2.23413e-06	1.06074e-05	6.47023e-06	1.6959e-05	0.59	0.91	Type 1 fimbriae (Chaperone protein fimC precursor )
VFG019118	0.014566	0.092733	2.67642e-06	4.05851e-06	1.03897e-06	1.456e-06	0.89	0.66	Capsule (putative glycosyltransferase activity enhancer )
VFG018389	2.6939e-05	0.00072537	3.09671e-06	1.42042e-05	9.76964e-06	3.20196e-05	0.67	0.93	Fim (hypothetical protein )
VFG042890	0.001315	0.014824	3.0387e-06	1.38362e-05	4.4545e-06	1.55645e-05	0.3	0.61	type IV pili (hypothetical protein )
VFG042092	3.8742e-06	0.00019591	1.79614e-06	1.10778e-05	5.59607e-06	1.74486e-05	0.43	0.82	ETT2 (EprK )
VFG035272	0.00067935	0.0088216	7.60329e-07	5.02904e-06	1.25885e-06	3.40847e-06	0.3	0.61	SCI-I T6SS (hypothetical protein )
VFG016767	0.044712	0.19908	1.13605e-06	1.33236e-06	6.97478e-07	1.01972e-06	0.76	0.59	Flagella (flagellar biosynthetic protein FliP )
VFG012985	1.6468e-06	0.00012341	1.93055e-07	6.80131e-07	8.0244e-07	1.78117e-06	0.43	0.89	Enterobactin synthesis (2,3-dihydroxybenzoate-AMP ligase )
VFG035762	0.00019709	0.0033231	4.11355e-08	2.19622e-07	6.01615e-07	1.48233e-06	0.09	0.43	ACE T6SS (hypothetical protein )
VFG043097	1.601e-07	9.1584e-05	2.45774e-06	1.10573e-05	7.93012e-06	1.74976e-05	0.57	0.95	peritrichous flagella (transcriptional activator FlhC )
VFG042675	0.019906	0.11464	0	0	3.64157e-08	1.35493e-07	0	0.11	Putative fimbriae (major fimbrial subunit protein )
VFG034757	0.00017109	0.0029863	8.48662e-07	5.31855e-06	2.0498e-06	5.01022e-06	0.35	0.7	EspL1 (non-LEE-encoded type III secreted effector )
VFG010486	0.029004	0.14909	1.23897e-05	1.7155e-05	5.51068e-06	9.30397e-06	1	0.93	Hsp60 (Hsp60, 60K heat shock protein HtpB )
VFG036084	0.0092968	0.067791	2.21528e-07	9.48735e-07	1.61691e-06	4.63032e-06	0.3	0.55	Enterotoxin SenB/TieB (enterotoxin TieB protein )
VFG030704	0.0072104	0.056627	1.17381e-05	1.13248e-05	1.82323e-05	2.55425e-05	1	1	Trehalose-recycling ABC transporter (Putative sugar-transport ATP-binding protein ABC transporter SugC )
VFG044116	6.9569e-06	0.00027738	8.9311e-07	2.78359e-06	3.264e-06	5.22017e-06	0.46	0.91	direct heme uptake system (heme uptake regulator )
VFG002173	0.010268	0.07233	0	0	3.90909e-08	1.83799e-07	0	0.14	AS (aggregation substance Asa1 )
VFG000575	0.0082843	0.062232	1.44215e-06	5.38297e-06	7.39586e-08	2.9088e-07	0.28	0.07	MgtBC (Mg2+ transport protein )
VFG005188	0.011902	0.080819	9.41278e-08	2.45192e-07	1.02238e-06	5.51661e-06	0.43	0.66	Fibronectin-binding protein (putative fibronectin/fibrinogen-binding protein )
VFG041854	9.453e-06	0.00034255	1.81315e-06	1.07482e-05	6.37323e-06	2.02357e-05	0.52	0.84	Cpi-1a + Cpi-1 (SPI-1 like) (surface presentation of antigens secretory protein )
VFG042726	0.00018924	0.003216	1.58895e-06	6.03497e-06	4.47712e-06	8.50764e-06	0.59	0.86	curli fibers (curli assembly protein CsgF )
VFG016503	0.015246	0.095691	4.09966e-08	1.23033e-07	7.80144e-10	5.17489e-09	0.17	0.02	PDH-B (Pyruvate dehydrogenase (lipoamide), beta chain )
VFG021343	0.0010339	0.012273	3.96377e-08	2.09369e-07	5.88153e-07	2.11473e-06	0.15	0.45	Lpf (protein LpfD )
VFG037278	0.038084	0.18	1.10426e-07	3.17254e-07	2.76739e-07	4.9477e-07	0.48	0.61	Acinetobactin (ABC-type multidrug transport system, ATPase and permease component )
VFG041172	0.0082525	0.062068	2.02343e-08	6.25212e-08	6.603e-07	2.82084e-06	0.11	0.32	T6SS (hypothetical protein )
VFG042383	0.0075125	0.058047	6.18839e-08	2.88273e-07	1.56369e-07	6.33932e-07	0.11	0.34	EibG (immunoglobulin binding protein )
VFG024418	0.02069	0.11807	8.23608e-07	1.36476e-06	4.23164e-07	9.22995e-07	0.7	0.48	ESX-1 (T7SS) (ATPase AAA )
VFG032574	0.040109	0.18609	1.67658e-06	1.78969e-06	1.36231e-06	2.54728e-06	0.93	0.8	VirR/VirS (hypothetical protein )
VFG035312	0.01023	0.07233	1.56741e-06	1.01185e-05	3.9938e-06	9.68977e-06	0.28	0.5	SCI-I T6SS (hypothetical protein )
VFG005263	0.01317	0.086869	2.04031e-06	1.72797e-06	3.08766e-06	2.44602e-06	1	1	Scl2/SclB (collagen-like surface protein )
VFG015297	0.014437	0.092057	3.60643e-07	8.40895e-07	2.53469e-07	7.40388e-07	0.78	0.48	P. syringae TTSS effectors (type III effector HopL1 )
VFG005316	0.030798	0.156	1.29225e-06	1.08264e-06	1.28097e-06	1.9176e-06	0.98	0.86	Choline-binding proteins (Choline binding protein A )
VFG010924	0.0030131	0.028516	3.86398e-06	9.84214e-06	9.92184e-06	2.26466e-05	0.93	1	RelA (GTP pyrophosphokinase )
VFG035943	0.043406	0.19527	3.10824e-07	1.09437e-06	7.95264e-07	3.52702e-06	0.41	0.7	UpaG adhesin, trimeric AT (hemagglutinin/invasin )
VFG013253	0.039536	0.18462	1.14189e-05	1.14595e-05	1.60313e-05	1.80244e-05	1	1	LOS (lipid A export ATP-binding/permease protein )
VFG035793	0.042936	0.19415	1.07501e-07	5.02743e-07	1.44685e-07	3.45225e-07	0.13	0.32	ACE T6SS (hypothetical protein )
VFG005889	0.024594	0.13407	1.33351e-05	7.98836e-06	1.18467e-05	1.41897e-05	1	0.98	Capsule (dTDP-4-keto-L-rhamnose reductase )
VFG005190	0.010422	0.073083	2.86565e-07	5.78528e-07	2.95184e-07	1.1389e-06	0.83	0.59	Fibronectin-binding proteins (fibronectin-binding protein-like protein A )
VFG030722	0.011715	0.079724	4.12191e-05	2.25601e-05	5.73194e-05	4.06362e-05	1	1	Trehalose-recycling ABC transporter (ABC transporter, ATP-binding protein SugC )
VFG000581	0.013991	0.090608	5.4677e-08	3.70838e-07	1.32595e-07	5.19982e-07	0.02	0.18	BapA (inner membrane protein )
VFG035338	0.030118	0.15355	1.42078e-08	5.37775e-08	1.53819e-07	4.81782e-07	0.13	0.32	SCI-I T6SS (UvrD/REP helicase )
VFG042586	0.0026069	0.025697	6.15844e-07	2.98304e-06	1.03507e-06	3.45553e-06	0.43	0.7	Sfp fimbriae (w0009 )
VFG011872	0.0076319	0.058533	1.16203e-08	3.35634e-08	0	0	0.15	0	Flagella (flagellar assembly protein FliH, putative )
VFG042403	1.7883e-05	0.00053221	1.28059e-06	5.88174e-06	3.21764e-06	8.50987e-06	0.46	0.86	E. coli YcbQ laminin-binding fimbriae (ELF) (putative fimbrial-like protein )
VFG042365	0.0062028	0.050171	7.52118e-10	5.10111e-09	3.05517e-08	1.14117e-07	0.02	0.2	EspI (hypothetical protein )
VFG039077	8.5724e-06	0.00032512	2.01257e-06	7.95602e-06	6.80569e-06	1.46186e-05	0.7	0.93	OmpA (OmpA family protein )
VFG043234	0.0002838	0.0045483	1.10872e-06	7.0607e-06	6.95322e-07	1.51756e-06	0.13	0.48	lateral flagella (peptidoglycan hydrolase )
VFG000925	4.5434e-06	0.00021409	1.6308e-06	6.82299e-06	5.61626e-06	1.17657e-05	0.78	0.98	Enterobactin (ferrienterobactin ABC transporter ATPase )
VFG034309	0.037845	0.17928	5.37539e-06	1.42466e-05	7.94782e-06	1.92673e-05	0.28	0.55	Hemin uptake (coproporphyrinogen III oxidase )
VFG012262	0.0036302	0.033157	1.60163e-07	7.19299e-07	1.57576e-06	3.88074e-06	0.15	0.41	P fimbriae (fimbrial regulatory protein )
VFG030314	0.00019791	0.003327	4.4526e-06	1.05474e-05	1.23863e-05	2.47643e-05	1	1	MymA operon (Putative zinc-type alcohol dehydrogenase AdhD (aldehyde reductase) )
VFG031464	6.7778e-05	0.0015003	3.55e-06	1.23302e-05	1.18642e-05	2.87025e-05	0.87	1	Nucleoside diphosphate kinase (nucleoside diphosphate kinase )
VFG012206	0.0117	0.079709	3.39926e-07	1.12995e-06	4.21058e-06	1.66422e-05	0.33	0.55	P fimbriae (PapX protein )
VFG000916	0.00035236	0.0053456	3.87493e-07	7.2871e-07	4.41243e-06	1.05304e-05	0.54	0.84	Chu (heme oxygenase ChuS )
VFG043244	3.1902e-06	0.00017247	1.52005e-06	9.33545e-06	1.16282e-06	2.27842e-06	0.22	0.7	lateral flagella (flagellar biosynthesis sigma factor )
VFG013491	0.012861	0.085239	1.05441e-06	2.09798e-06	4.83939e-07	1.04392e-06	0.76	0.5	LOS (glycosyltransferase )
VFG042623	0.0062028	0.050171	7.94188e-10	5.38645e-09	9.17914e-07	4.77141e-06	0.02	0.2	Proteus-like (MR/P) fimbriae, mannose resistant (biofilm formation) (fimbrial outer membrane usher protein )
VFG002901	5.5021e-05	0.0012722	3.88985e-06	1.25349e-05	1.11997e-05	2.48301e-05	0.83	1	O-antigen (histidine transport system permease protein HisQ )
VFG043694	0.0096798	0.069847	8.85152e-05	5.05124e-05	6.28266e-05	4.6903e-05	1	1	colibactin (putative regulatory protein )
VFG042718	3.4233e-06	0.00017893	2.24754e-06	1.00986e-05	7.42149e-06	1.87287e-05	0.67	0.93	F9 fimbriae (putative adhesin; FimH protein )
VFG005535	0.024066	0.13186	2.73477e-06	1.7983e-06	2.01826e-06	1.78994e-06	1	0.93	Trigger factor (trigger factor )
VFG033285	1.7669e-07	9.1584e-05	1.21599e-06	5.76485e-06	3.88809e-06	1.12699e-05	0.7	0.98	Type I fimbriae (outer membrane usher protein, type 1 fimbrial synthesis )
VFG033092	0.013991	0.090608	8.088e-08	5.48555e-07	2.10211e-07	1.07838e-06	0.02	0.18	P fimbriae (fimbrial adapter PapF )
VFG043215	0.00038873	0.0056892	1.09968e-06	6.74789e-06	7.94578e-07	1.31962e-06	0.3	0.61	lateral flagella (putative flagellar assembly protein )
VFG038896	0.039753	0.18508	8.49659e-08	3.6972e-07	6.33354e-07	2.42573e-06	0.2	0.41	Heat-stable cytotonic enterotoxin, Ast (enterotoxin )
VFG013794	0.017494	0.10626	3.56221e-07	1.01301e-06	1.27781e-07	4.69388e-07	0.46	0.23	Type IV pili biosynthesis (type 4 pilus biogenesis protein PilC )
VFG043597	0.043047	0.19431	1.10433e-07	2.80667e-07	1.57281e-07	6.66392e-07	0.48	0.25	GbpD (glucan-binding protein C )
VFG042084	1.0674e-07	8.7322e-05	1.69038e-06	1.02789e-05	6.34563e-06	2.05123e-05	0.39	0.91	ETT2 (surface presentation of antigens protein SpaP )
VFG043545	0.0047864	0.041407	5.71859e-06	1.34903e-05	1.31986e-05	2.94409e-05	0.96	1	NlpI (lipoprotein NlpI )
VFG014957	0.0065726	0.052682	6.61206e-07	1.76472e-06	5.51666e-07	2.39836e-06	0.83	0.64	Alginate regulation (protease Do )
VFG011917	0.025984	0.13898	8.79026e-09	2.90436e-08	0	0	0.11	0	Flagella (flagellar L-ring protein FlgH )
VFG043211	0.0029278	0.02806	1.83723e-09	8.82811e-09	3.50303e-07	2.14527e-06	0.04	0.27	peritrichous flagella (chemotaxis protein CheA )
VFG013261	0.015277	0.095705	4.78093e-07	9.40226e-07	4.57189e-07	1.02938e-06	0.76	0.39	LOS (UDP-galactose--lipooligosaccharide galactosyltransferase )
VFG042364	0.00029713	0.0046817	1.65034e-08	5.32947e-08	6.88814e-07	2.7997e-06	0.15	0.52	Hbp (hemoglobin-binding protease) (haemoglobin protease )
VFG035843	1.8269e-05	0.00053855	1.50563e-06	7.53403e-06	3.40028e-06	1.22671e-05	0.59	0.95	ACE T6SS (VgrE protein )
VFG035803	0.00010826	0.0021043	7.30855e-08	4.66457e-07	9.05559e-07	2.23677e-06	0.07	0.41	ACE T6SS (hypothetical protein )
VFG011796	0.017249	0.10539	2.80706e-08	7.5742e-08	8.76088e-09	4.47379e-08	0.26	0.07	LOS (UDP-N-acetylglucosamine 2-epimerase )
VFG042611	0.0047144	0.040841	1.63646e-07	6.41478e-07	7.68878e-07	3.65469e-06	0.37	0.64	PMF pili (outer membrane usher protein )
VFG024065	0.012073	0.081624	1.03189e-06	1.10179e-06	8.11251e-07	1.78192e-06	0.89	0.68	ABC transporter (hypothetical protein )
VFG043119	1.1594e-06	0.00010917	2.12751e-06	9.443e-06	6.81028e-06	1.5477e-05	0.59	0.93	peritrichous flagella (flagellar biosynthesis protein FliR )
VFG034564	6.8642e-05	0.001514	3.35073e-08	1.04358e-07	5.76225e-07	1.72257e-06	0.35	0.68	EaeH (putative adhesin )
VFG017341	0.00081743	0.010068	1.35337e-09	9.179e-09	5.92208e-07	2.90154e-06	0.02	0.27	Flagella (cluster I) (flagellar biosynthetic protein FlhB )
VFG015924	0.031575	0.15877	7.41494e-08	1.53725e-07	3.26944e-08	1.58686e-07	0.26	0.09	Hydrogen cyanide production (hydrogen cyanide synthase HcnB )
VFG043392	0.016213	0.10044	1.1049e-08	4.57891e-08	1.14464e-07	3.06646e-07	0.09	0.27	Pse5Ac7Ac, Pse5Ac7Am, Pse8OAc, Pse5Am7AcGlnAc (phosphoethanolamine transferase )
VFG040951	0.00024886	0.0040628	9.22733e-07	4.79399e-06	4.38439e-06	1.33549e-05	0.52	0.8	gsp (general secretion pathway protein H )
VFG033104	0.010268	0.07233	0	0	4.7192e-07	1.85635e-06	0	0.14	P fimbriae (Fimbrial tip protein PapE )
VFG030699	0.0099158	0.071138	2.19651e-05	1.30062e-05	3.17659e-05	2.23201e-05	1	1	Trehalose-recycling ABC transporter (ABC transporter, ATP-binding protein SugC )
VFG015080	8.2292e-05	0.0017285	3.71309e-06	1.22646e-05	1.12315e-05	2.43273e-05	0.83	0.95	GacS/GacA two-component system (response regulator GacA )
VFG015821	0.010756	0.074835	1.96565e-09	1.33317e-08	5.68201e-08	1.60069e-07	0.02	0.18	Pyoverdine (cyclic peptide transporter )
VFG042008	0.042332	0.1929	2.74725e-07	5.94446e-07	3.65466e-07	5.136e-07	0.3	0.57	T3SS (response regulator transcription regulator protein )
VFG012973	5.8717e-06	0.00024845	1.33276e-06	6.08907e-06	3.59517e-06	1.30055e-05	0.54	0.93	Enterobactin synthesis (2,3-dihydro-2,3-dihydroxybenzoate dehydrogenase )
VFG018221	5.1539e-05	0.0012097	2.6671e-06	9.25436e-06	8.97482e-06	2.37235e-05	0.87	1	E. coli common pilus (ECP) (Hypothetical protein yagW )
VFG002940	0.0095212	0.069104	2.21524e-07	1.49483e-06	2.47554e-06	1.63622e-05	0.07	0.27	Flagella (cluster I) (flagellar biosynthesis protein FlhA )
VFG018947	1.2377e-05	0.0004212	2.69272e-06	6.50193e-06	7.65451e-06	1.51001e-05	0.96	1	Invasin (invasin )
VFG007656	0.00011727	0.0022255	5.33149e-06	1.15419e-05	1.36004e-05	2.69645e-05	0.98	1	Capsular polysaccharide (Predicted UDP-glucose 6-dehydrogenase )
VFG002274	0.02987	0.15241	3.89367e-09	1.61412e-08	4.20121e-08	1.45466e-07	0.07	0.23	alpha-toxin (CpPLC) (phospholipase C )
VFG013509	4.1709e-05	0.0010174	4.14903e-06	1.30211e-05	1.25009e-05	2.84936e-05	0.83	1	LOS (undecaprenyl-phosphate alpha-N-acetylglucosaminyl 1-phosphate transferase )
VFG037856	0.025083	0.13637	1.10359e-08	7.48494e-08	4.60366e-08	1.3481e-07	0.02	0.16	Capsule (ATPases involved in chromosome partitioning )
VFG033218	0.00054807	0.0074584	1.26871e-08	5.59722e-08	4.35383e-07	1.93244e-06	0.07	0.36	Type I fimbriae (major type 1 subunit fimbrin (pilin) )
VFG013607	0.021156	0.12006	1.02573e-06	1.697e-06	5.09659e-07	9.70288e-07	0.87	0.64	Heme biosynthesis (glutamyl-tRNA reductase )
VFG003445	0.010268	0.07233	0	0	3.21993e-07	1.87166e-06	0	0.14	Flagella (cluster I) (flagellar basal body protein )
VFG043109	3.3059e-07	9.8429e-05	1.71921e-06	7.53753e-06	5.83755e-06	1.25671e-05	0.59	0.98	peritrichous flagella (flagellar assembly protein H )
VFG035369	0.049146	0.2117	2.68131e-08	1.56729e-07	4.55469e-07	1.66539e-06	0.07	0.2	AAI/SCI-II T6SS (hypothetical protein )
VFG034817	0.0043197	0.038004	1.62482e-07	4.32553e-07	1.39276e-06	6.22882e-06	0.46	0.7	EspR1 (hypothetical protein )
VFG042998	0.015148	0.095462	7.26445e-08	4.29188e-07	9.16762e-08	2.7897e-07	0.09	0.3	Bee (biofilm enhancer in enterococci) (Srt2 )
VFG021576	0.00014915	0.0027222	8.21682e-07	3.55889e-06	3.07902e-06	6.85025e-06	0.33	0.73	Stf (chaperone protein PapD )
VFG011635	0.021625	0.12226	1.09121e-06	2.40726e-06	4.38453e-06	9.37578e-06	0.67	0.77	BvrRS (putative sensor histidine kinase BvrS )
VFG044165	0.00014027	0.0026122	3.12202e-06	9.75441e-06	9.19291e-06	2.13639e-05	0.83	0.98	enterobactin (enterobactin exporter, iron-regulated )
VFG006776	0.016937	0.10379	1.44847e-06	1.51456e-06	2.60716e-06	2.58162e-06	1	0.98	Lipoate protein ligase A1 (hypothetical protein )
VFG042691	0.027325	0.14282	3.21862e-08	1.24827e-07	1.81917e-07	5.7344e-07	0.11	0.3	type 3 fimbriae (MrkD )
VFG033291	3.0436e-06	0.00016777	3.34045e-07	1.17416e-06	9.09159e-07	2.09412e-06	0.43	0.91	Type I fimbriae (outer membrane usher protein, type 1 fimbrial synthesis )
VFG012621	0.00096356	0.011526	3.46318e-07	7.51319e-07	3.28723e-06	8.31881e-06	0.43	0.75	Chu (hypothetical protein )
VFG042090	0.00015786	0.0028297	6.32772e-07	3.43449e-06	1.91078e-06	6.012e-06	0.3	0.66	ETT2 (EprI )
VFG011801	0.00035462	0.0053537	5.902e-06	1.52283e-05	1.88407e-05	4.00937e-05	0.96	1	LOS (phosphoheptose isomerase )
VFG006474	0.0074132	0.057494	3.89637e-08	2.64265e-07	9.34975e-08	3.75067e-07	0.02	0.2	Urease (urease B )
VFG009270	0.0034307	0.031707	1.05853e-06	2.73524e-06	3.15721e-06	9.55196e-06	0.63	0.86	Isocitrate lyase (isocitrate lyase )
VFG020158	0.00019603	0.0033224	3.63983e-07	2.13375e-06	2.11465e-06	5.34513e-06	0.37	0.68	T2SS (Type II secretion system) (general secretion pathway protein GspJ )
VFG002046	2.2638e-05	0.00063714	3.57027e-07	1.72223e-06	8.38898e-07	1.71105e-06	0.3	0.75	T2SS (general secretion pathway protein C )
VFG036090	0.010605	0.07395	2.7074e-06	2.6716e-06	2.26581e-06	4.06098e-06	0.93	0.75	AggR (transcriptional activator )
VFG004221	0.016139	0.10013	1.06362e-07	6.4981e-07	2.79081e-07	1.22789e-06	0.07	0.25	Sta (putative fimbrial protein )
VFG040805	0.02267	0.12602	8.46397e-07	1.46779e-06	1.88089e-07	4.18444e-07	0.5	0.3	Phospholipase D (hypothetical protein )
VFG000887	0.030881	0.15613	5.29086e-08	2.93761e-07	4.81114e-07	1.48001e-06	0.07	0.23	P fimbriae (P pilus minor subunit PapK )
VFG002368	0.012197	0.082017	1.47337e-07	4.29685e-07	7.84477e-07	2.30435e-06	0.17	0.41	O-antigen (putative glycosyltransferase )
VFG004283	0.019906	0.11464	0	0	2.85838e-08	9.84856e-08	0	0.11	Std (probable fimbrial chaperone protein )
VFG007627	4.5262e-06	0.00021409	1.88937e-06	7.18333e-06	3.97436e-06	8.51516e-06	0.59	0.95	Capsular polysaccharide (cytoplasmic phosphatase )
VFG013051	0.00041176	0.0059562	4.86061e-07	1.66252e-06	2.71109e-06	5.17466e-06	0.59	0.8	Ferrous iron transport (iron transport protein, inner membrane component )
VFG006370	0.039654	0.18489	1.50188e-06	1.61517e-06	1.26592e-06	2.4036e-06	0.93	0.77	PEB1 (probable ABC-type amino-acid transporter periplasmic solute-binding protein )
VFG013118	0.024419	0.13347	1.22797e-06	2.44149e-06	1.16068e-06	3.99903e-06	0.91	0.66	Type IV pili (competence protein E )
VFG016491	2.4352e-06	0.0001521	1.51213e-05	2.71548e-05	3.55985e-05	6.23647e-05	1	1	EF-Tu (elongation factor Tu )
VFG027208	0.00035456	0.0053537	2.20446e-06	6.95876e-06	5.9055e-06	1.28456e-05	0.93	1	MprA/B (DNA-binding response regulator in two-component regulatory system )
VFG034772	0.0003656	0.0054334	1.68822e-07	5.00953e-07	5.06458e-07	1.04679e-06	0.46	0.82	LEE encoded T3SS (Type III secretion system effector EspL4 )
VFG005937	0.0028969	0.027828	3.92267e-06	4.73192e-06	1.93435e-06	2.23827e-06	0.98	0.98	Capsule (putative polysaccharide ABC transporter, ATP-binding protein )
VFG001444	0.005049	0.043257	2.36808e-06	4.25036e-06	4.78453e-06	7.34912e-06	0.98	1	AslA (putative arylsulfatase )
VFG002036	0.015116	0.095394	2.13719e-06	2.07695e-06	4.36409e-06	7.11399e-06	0.98	0.98	Cytadherence organelle (30K adhesin-related protein )
VFG002315	0.0029569	0.028192	2.49671e-09	1.69335e-08	2.00639e-06	1.20883e-05	0.02	0.23	Type IV pili (putative type IV pilus prepilin )
VFG042073	0.041548	0.19002	1.43856e-07	5.51599e-07	1.64085e-06	7.90294e-06	0.17	0.36	ETT2 (EivF )
VFG037940	0.01362	0.089458	6.8998e-06	1.58031e-05	2.58435e-06	6.06865e-06	0.8	0.55	Capsule (hypothetical protein )
VFG021010	0.049498	0.21248	2.89391e-08	1.15535e-07	1.43277e-07	3.21013e-07	0.09	0.23	TTSS-2 translocated effectors (exported protein )
VFG044327	0.00038079	0.0056126	7.61683e-07	2.64202e-06	4.01894e-06	8.55341e-06	0.63	0.84	yersiniabactin (transcriptional regulator )
VFG042570	0.00057123	0.0076906	3.40547e-06	1.07977e-05	9.37091e-06	1.80815e-05	0.83	0.95	locus for diffuse adherence (lda), afimbrial adhesin (LdaA )
VFG040902	0.036867	0.17694	1.58167e-07	6.40878e-07	3.04125e-08	1.1638e-07	0.3	0.11	xps (type IV pre-pilin leader peptidase )
VFG036079	0.00040406	0.0058584	7.12363e-08	3.51826e-07	4.5792e-07	1.13398e-06	0.09	0.41	Colicin-like Usp (hypothetical protein )
VFG034280	0.00023487	0.0038648	1.53209e-07	4.39163e-07	2.14479e-06	5.85799e-06	0.22	0.59	Hemin uptake (Outer membrane hemin receptor chuA )
VFG001962	0.0072648	0.056937	2.68615e-06	5.2467e-06	1.95892e-06	6.04845e-06	0.98	0.86	Capsule (sugar transferase )
VFG044190	0.0013156	0.014824	8.22039e-07	9.68288e-07	1.73443e-06	1.87808e-06	0.98	0.98	direct heme uptake system (hemin ABC transporter, permease protein )
VFG035574	3.6477e-06	0.00018751	3.21202e-07	2.06208e-06	1.14267e-06	4.7415e-06	0.26	0.8	ACE T6SS (ATP-dependent Clp proteinase Aec27 ATP-binding chain, with chaperone activity )
VFG012188	0.020306	0.11652	1.98535e-07	9.17348e-07	4.38522e-07	9.86462e-07	0.26	0.5	Hemolysin (hemolysin )
VFG043195	6.9778e-05	0.0015336	1.32153e-06	8.43935e-06	8.72488e-07	1.66919e-06	0.26	0.64	ND (lateral flagellin )
VFG038862	6.1606e-06	0.00025717	2.51538e-06	9.52278e-06	6.94834e-06	1.77753e-05	0.89	0.98	Lateral flagella (two-component system lateral flagellar response regulator )
VFG038734	0.026991	0.14179	9.00876e-06	2.42806e-05	3.61047e-06	6.17666e-06	0.98	0.98	ND (flagellin )
VFG036972	0.00072979	0.0092075	5.73053e-06	1.72578e-05	1.53014e-05	3.30293e-05	0.98	1	FarAB (multidrug resistance translocase )
VFG043052	0.0048378	0.041793	1.49824e-06	6.79507e-06	3.31622e-06	1.4303e-05	0.37	0.68	peritrichous flagella (flagellar capping protein )
VFG014116	0.020194	0.11609	5.52608e-06	1.203e-05	1.57801e-05	3.97658e-05	0.78	0.98	LPS O-antigen (P. aeruginosa) (hypothetical protein )
VFG035788	0.00015786	0.0028297	1.49212e-06	9.43006e-06	4.94572e-06	1.83765e-05	0.3	0.66	ACE T6SS (hypothetical protein )
VFG030565	0.023857	0.1312	1.11677e-06	1.31823e-06	1.06423e-06	2.02547e-06	0.91	0.8	Trehalose-recycling ABC transporter (sugar-transport integral membrane protein ABC transporter UspA )
VFG021566	0.033761	0.16613	1.95412e-09	9.26776e-09	2.34711e-08	8.01593e-08	0.04	0.18	Stf (outer membrane usher protein stfc (putative fimbrial outer membrane usher) )
VFG006087	0.046024	0.20332	2.20345e-07	5.3555e-07	1.31958e-07	4.9232e-07	0.54	0.34	Capsule (Membrane protein involved in the export of polysaccharides )
VFG002362	0.01817	0.1094	9.97649e-09	4.74749e-08	1.43498e-07	4.80611e-07	0.04	0.2	O-antigen (phosphomannomutase )
VFG035490	1.2396e-05	0.0004212	5.34942e-07	2.96943e-06	2.28609e-06	8.50091e-06	0.57	0.95	ACE T6SS (hypothetical protein )
VFG022904	0.039174	0.18362	5.11097e-06	9.08941e-06	8.77935e-06	1.10761e-05	1	0.93	PhoP/R (two-component system response phosphate regulon transcriptional regulator, PhoP )
VFG042687	0.027934	0.14491	8.67667e-08	5.70156e-07	2.8394e-07	1.15153e-06	0.07	0.23	type 1 fimbriae (regulatory protein )
VFG041049	0.0030147	0.028516	6.38175e-07	3.81522e-06	1.9914e-06	7.58074e-06	0.17	0.45	EHS (hypothetical protein )
VFG034858	1.3115e-05	0.00043391	1.93587e-06	8.93612e-06	5.24557e-06	1.54561e-05	0.59	0.95	EspX1 (T3SS effector EspX )
VFG002324	0.017319	0.10561	1.59711e-08	7.82538e-08	4.52801e-07	2.30901e-06	0.09	0.27	Flagella (flagellar capping protein FliD )
VFG043223	7.8503e-05	0.0016722	9.42253e-07	5.67112e-06	6.66807e-07	1.12156e-06	0.24	0.64	lateral flagella (flagellar motor switch protein G )
VFG038626	0.0011652	0.013372	1.52501e-06	1.03049e-05	0	0	0.22	0	ND (flagellar MS-ring protein )
VFG021246	0.048968	0.21132	1.07247e-07	5.35018e-07	1.85094e-07	6.42259e-07	0.13	0.32	Agf/Csg (nucleation component of curlin monomers )
VFG040822	0.032302	0.16164	4.71784e-08	1.50943e-07	2.19341e-07	6.56669e-07	0.15	0.34	RickA (hypothetical protein )
VFG021345	0.03766	0.17884	3.57331e-08	2.3744e-07	6.9239e-08	2.87196e-07	0.04	0.18	Lpf (fimbrial protein (LpfD) )
VFG044220	0.021951	0.12343	7.5762e-09	3.59282e-08	4.67317e-08	1.55701e-07	0.04	0.2	petrobactin (iron compound ABC transporter permease protein )
VFG000618	0.0015635	0.017061	2.81139e-07	8.51884e-07	2.35433e-06	4.36777e-06	0.57	0.77	Aerobactin (aerobactin synthesis protein IucC, lysine 6-monooxygenase )
VFG012133	0.0049646	0.042711	1.74086e-07	3.5945e-07	8.04627e-07	3.00298e-06	0.65	0.86	Mu-toxin (neuraminidase) (hyaluronidase )
VFG012634	0.040253	0.18643	6.78807e-07	1.44194e-06	1.17934e-06	2.89073e-06	0.7	0.84	Iron-regulated element (iron-regulated element )
VFG038240	0.0010311	0.012263	7.20106e-07	2.43305e-06	1.24039e-06	3.27605e-06	0.5	0.84	Two-component system (sensory histidine kinase in two-component regulatory system with RstA )
VFG009171	0.019424	0.11464	4.57383e-07	6.15298e-07	8.04071e-07	8.64407e-07	0.93	0.91	Accessory secretion factor (preprotein translocase subunit SecA )
VFG035246	0.005382	0.044995	3.00948e-08	1.34251e-07	4.57774e-07	1.74351e-06	0.17	0.43	SCI-I T6SS (hypothetical protein )
VFG034922	0.004695	0.040729	1.47292e-07	4.66454e-07	2.0144e-06	1.0431e-05	0.37	0.7	EspY5 (hypothetical protein )
VFG013101	0.015173	0.095522	6.11509e-07	1.32561e-06	3.11009e-07	7.64932e-07	0.76	0.52	type IV pili (putative type IV pilin secretion protein )
VFG043424	0.0016075	0.017419	4.34056e-06	8.69764e-06	2.75243e-06	5.21903e-06	0.93	0.68	peritrichous flagella (flagellar hook protein FlgE )
VFG043408	0.027928	0.14491	2.1865e-05	1.50978e-05	1.8076e-05	2.7273e-05	1	1	peritrichous flagella (chemotaxis response regulator )
VFG002047	9.9818e-06	0.00035682	5.21411e-07	1.70616e-06	2.21147e-06	5.32647e-06	0.39	0.82	T2SS (general secretion pathway protein D )
VFG010888	4.521e-05	0.0010816	5.36524e-06	1.03462e-05	1.22821e-05	1.93545e-05	1	1	Ferrous iron transport (ferrous iron transporter B )
VFG002282	0.047593	0.20789	1.48938e-09	5.7013e-09	2.25323e-08	8.71115e-08	0.07	0.2	alpha-clostripain (alpha-clostripain )
VFG036222	0.038229	0.18055	1.58978e-06	2.91895e-06	6.50543e-07	1.81716e-06	0.59	0.39	Type IV pili (class II pilin PilE )
VFG009407	8.8982e-05	0.0018146	3.08317e-06	9.63327e-06	8.90817e-06	2.12461e-05	0.96	1	Glutamine synthesis (glutamine synthetase, type I )
VFG034442	0.00028273	0.0045441	1.7502e-06	5.28321e-06	5.50662e-06	1.51877e-05	0.67	0.93	E. coli common pilus (ECP) (hypothetical protein )
VFG035345	0.00352	0.032293	2.08625e-07	5.32329e-07	1.32045e-06	2.83923e-06	0.33	0.61	SCI-I T6SS (hypothetical protein )
VFG034554	0.0019334	0.02011	6.95684e-09	2.40395e-08	5.36985e-07	2.56651e-06	0.09	0.36	EaeH (invasin )
VFG043982	0.0057545	0.047408	1.92533e-07	1.14822e-06	5.13067e-06	2.73064e-05	0.2	0.48	colicin K (colicin K )
VFG023682	0.0026958	0.02627	0	0	1.00955e-07	4.13462e-07	0	0.18	Flagella (cluster I) (flagellar basal body P-ring biosynthesis protein FlgA )
VFG027224	0.0001215	0.0022901	5.69297e-06	1.20784e-05	1.30329e-05	1.8311e-05	0.98	1	MprA/B (persistence regulator MRPA )
VFG009362	0.024594	0.13407	4.43144e-06	4.49205e-06	2.9024e-06	3.76622e-06	1	1	Tryptophan synthesis (anthranilate phosphoribosyltransferase )
VFG031960	0.00025962	0.0042053	1.30557e-05	1.04679e-05	2.4853e-05	2.87314e-05	1	1	Listeria adhesion protein (putative alcohol-acetaldehyde dehydrogenase )
VFG012025	0.0083647	0.062735	3.03254e-05	3.02075e-05	1.65387e-05	1.92966e-05	1	0.98	O-linked flagellar glycosylation (N-acetylneuraminic acid synthetase )
VFG043228	5.9637e-05	0.0013638	9.6331e-07	6.24514e-06	6.08913e-07	1.19111e-06	0.15	0.55	lateral flagella (flagellar basal body rod protein FlgC )
VFG035587	0.0061531	0.050029	3.42535e-08	1.89761e-07	2.43974e-07	6.18987e-07	0.04	0.25	AEC (hypothetical protein )
VFG034875	1.4341e-06	0.00011463	2.37766e-06	1.16558e-05	6.04358e-06	1.96314e-05	0.7	0.95	EspX5 (hypothetical protein )
VFG034550	3.1703e-06	0.00017247	8.52279e-08	4.68672e-07	4.94448e-07	1.88279e-06	0.26	0.77	EaeH (hypothetical protein )
VFG022913	0.014874	0.094308	9.28585e-07	2.75453e-06	2.45261e-07	4.08832e-07	0.74	0.57	PhoP/R (putative two component system response sensor kinase membrane associated PHOR )
VFG001936	0.046759	0.20511	5.40636e-06	1.59283e-05	1.69595e-05	3.59203e-05	0.76	0.8	LOS (glucosyltransferase )
VFG011853	0.049352	0.212	5.06453e-06	7.60777e-06	3.08133e-06	5.53633e-06	1	0.91	Flagella (ATPase, ParA family )
VFG002554	0.023046	0.12761	1.92359e-06	2.44446e-06	1.1782e-06	2.76421e-06	0.83	0.68	Capsule I (phosphoheptose isomerase )
VFG043130	0.0010901	0.012745	7.29416e-07	4.74601e-06	4.48276e-07	1.09081e-06	0.22	0.52	lateral flagella (flagellar hook protein FlgE )
VFG012908	0.00015873	0.0028371	6.95587e-07	4.06887e-06	2.92231e-06	1.0866e-05	0.39	0.75	T2SS (Type II secretion system) (putative type II secretion protein )
VFG016402	0.035841	0.17389	2.47435e-06	2.31737e-06	5.71949e-06	8.18406e-06	0.98	0.93	Polysaccharide capsule (UTP-glucose-1-phosphate uridylyltransferase )
VFG017745	0.025984	0.13898	4.65458e-07	2.42679e-06	0	0	0.11	0	Capsule biosynthesis and transport (putative methyltransferase )
VFG041500	0.0062205	0.050236	2.09452e-07	8.85813e-07	1.05709e-06	3.91137e-06	0.54	0.73	T3SS (hypothetical protein )
VFG042080	0.0055079	0.045771	6.77894e-08	2.34252e-07	1.33455e-06	5.61085e-06	0.15	0.41	ETT2 (EivI )
VFG013481	0.0027115	0.026311	3.48491e-06	4.63646e-06	7.17608e-06	9.48756e-06	0.93	1	LOS (polysialic acid capsule expression protein, KpsF/GutQ family protein )
VFG036002	3.1565e-05	0.00082148	6.74454e-08	3.5792e-07	4.26314e-07	1.25215e-06	0.26	0.7	EhaB, AIDA-I type (putative flagellin-like structural protein )
VFG035835	0.0012253	0.013959	3.65752e-08	1.52384e-07	4.56587e-07	9.71769e-07	0.2	0.48	ACE T6SS (Vgr-like protein )
VFG000704	0.032991	0.16377	1.14861e-07	3.92427e-07	7.05416e-09	2.92136e-08	0.22	0.07	Capsule (capsular polysaccharide export protein HscA )
VFG015020	0.029122	0.14945	3.32899e-06	3.15545e-06	5.49584e-06	5.5637e-06	1	1	Alginate regulation (hypothetical protein )
VFG014138	0.0015471	0.016912	2.17956e-05	2.44794e-05	4.31e-05	4.49104e-05	1	1	LPS O-antigen (P. aeruginosa) (UDP-N-acetyl-D-mannosaminuronate dehydrogenase )
VFG012247	0.042883	0.19413	3.93494e-09	2.66881e-08	1.10011e-07	3.5694e-07	0.02	0.14	pyelonephritis-associated pilus, Pap pilus (minor pilin subunit PapH )
VFG026887	1.2461e-06	0.00010917	2.72939e-06	1.14062e-05	9.06023e-06	2.06807e-05	0.87	0.98	Catalase-peroxidase (catalase/peroxidase HPI )
VFG005533	0.018626	0.11161	5.67463e-07	5.20027e-07	2.12325e-06	8.44273e-06	0.96	0.98	Serine protease (serine protease HtrA )
VFG007654	0.040723	0.18749	2.81698e-06	3.19191e-06	2.0574e-06	3.3983e-06	1	0.89	Capsular polysaccharide (predicted nucleoside-diphosphate sugar epimerase )
VFG020187	0.0002146	0.00355	3.03857e-06	9.88848e-06	8.89993e-06	1.95211e-05	0.89	1	MsbB2 (lipid A biosynthesis (KDO)2-(lauroyl)-lipid IVA acyltransferase )
VFG038683	0.0076319	0.058533	1.46046e-06	9.87595e-06	0	0	0.15	0	Polar flagella (flagellar biosynthesis protein FlhA )
VFG013369	0.048426	0.20991	7.03554e-06	5.10547e-06	5.84199e-06	6.4958e-06	1	0.91	LOS (dTDP-glucose 4,6-dehydratase )
VFG001900	0.046605	0.20458	2.98327e-09	9.78174e-09	2.85492e-08	9.5634e-08	0.09	0.23	Flagella (flagellar biosynthetic protein )
VFG043095	9.8648e-07	0.00010917	2.2156e-06	9.64727e-06	7.34408e-06	1.59851e-05	0.61	0.93	peritrichous flagella (flagellar motor protein MotB )
VFG042612	0.030454	0.15463	9.62175e-08	3.36809e-07	6.21695e-07	3.22668e-06	0.15	0.36	PMF pili (fimbrial chaperone protein )
VFG042078	0.0074622	0.057802	1.00447e-07	3.64186e-07	1.51686e-06	7.01663e-06	0.26	0.55	ETT2 (EivA )
VFG012928	8.9421e-05	0.0018176	4.44075e-07	1.32087e-06	5.09186e-06	1.04824e-05	0.54	0.84	IcsP (SopA) (IcsP (SopA) )
VFG014380	0.019906	0.11464	0	0	5.04939e-07	1.85834e-06	0	0.11	Flagella (PAS/PAC sensor signal transduction histidine kinase )
VFG009364	0.0094331	0.068604	3.71385e-06	3.72163e-06	2.09695e-06	3.33915e-06	0.96	0.86	Tryptophan synthesis (anthranilate phosphoribosyltransferase )
VFG035265	0.021145	0.12006	2.17118e-07	1.46215e-06	1.43228e-07	6.53142e-07	0.04	0.2	SCI-I T6SS (hypothetical protein )
VFG014027	0.0010633	0.012502	1.66798e-05	1.83174e-05	9.63964e-06	1.40166e-05	1	0.91	Type IV pili twitching motility related proteins (response regulator receiver protein )
VFG035938	1.6973e-05	0.00051499	9.96521e-07	5.28405e-06	2.82342e-06	1.05173e-05	0.59	0.93	Enteroaggregative immunoglobulin repeat protein (hypothetical protein )
VFG006610	0.0026388	0.025929	1.38577e-05	1.14843e-05	7.93305e-06	9.37406e-06	0.98	0.91	Flagella (flagellar biosynthesis protein )
VFG035866	0.0003078	0.0048103	5.33151e-10	3.61601e-09	4.72945e-07	1.30505e-06	0.02	0.3	ACE T6SS (hypothetical protein )
VFG035135	0.0078851	0.059807	9.72977e-07	5.89878e-06	2.03722e-06	4.03356e-06	0.48	0.66	SCI-I T6SS (hypothetical protein )
VFG005323	0.048716	0.21057	3.67624e-07	1.01083e-06	4.04478e-07	1.57237e-06	0.65	0.39	Choline-binding proteins (cell wall protein precursor, similar to choline binding protein )
VFG019065	0.045548	0.20164	1.3127e-06	1.27067e-06	8.11336e-07	9.07474e-07	0.93	0.82	Choline-binding proteins (choline binding protein D )
VFG013650	0.024082	0.13186	9.76434e-08	3.82228e-07	5.67789e-07	1.43179e-06	0.17	0.36	Type IV pili (pilus biogenesis protein )
VFG044185	0.0060441	0.049272	1.9839e-05	3.41347e-05	3.901e-05	8.21692e-05	1	1	vulnibactin (phospho-2-dehydro-3-deoxyheptonate aldolase )
VFG035808	0.00064824	0.0084972	1.72152e-06	1.07247e-05	5.97094e-06	2.22756e-05	0.39	0.68	EHS (hypothetical protein )
VFG011072	0.040796	0.18755	2.34532e-08	8.59677e-08	6.99698e-08	1.51178e-07	0.09	0.25	T3SS (putative RNA polymerase sigma factor )
VFG034717	0.01524	0.095691	2.43439e-08	1.4116e-07	8.82782e-08	3.20016e-07	0.11	0.32	CFA/I fimbriae (hypothetical protein )
VFG011658	0.0051536	0.043851	5.41812e-07	2.59102e-06	1.86249e-06	5.54872e-06	0.41	0.7	Capsule biosynthesis and transport (capsule polysaccharide export protein KpsS )
VFG013710	0.040586	0.18712	1.22749e-06	2.43787e-06	7.64436e-07	1.89666e-06	0.87	0.7	ABC-type heme transporter (putative iron ABC transport system, permease protein )
VFG007264	0.005973	0.04882	2.29423e-08	1.07079e-07	1.3369e-07	4.32022e-07	0.07	0.3	Enterobactin receptors (enterobactin receptor )
VFG002078	0.0073791	0.057444	2.34771e-07	7.79582e-07	2.12456e-07	5.90813e-07	0.67	0.32	T6SS (type VI secretion system protein VasA )
VFG014884	0.00031093	0.004835	3.97432e-06	6.32842e-06	1.32928e-06	3.98701e-06	0.83	0.64	Alginate biosynthesis (Mannose-1-phosphate guanylyltransferase/mannose-6-phosphate isomerase )
VFG005649	0.026686	0.14067	1.51754e-09	4.81414e-09	1.36249e-08	3.7154e-08	0.11	0.27	Hyaluronidase (hyaluronate lyase precursor )
VFG034612	0.019906	0.11464	0	0	8.86185e-07	5.79962e-06	0	0.11	CFA/I fimbriae (hypothetical protein )
VFG021357	0.0033159	0.030829	4.63028e-08	2.92052e-07	2.97132e-07	8.38535e-07	0.04	0.27	Lpf (putative gram-negative pili assembly chaperone, N- domain )
VFG005975	0.010912	0.075751	3.42295e-05	3.0398e-05	5.33129e-05	5.72071e-05	1	1	Capsule (exopolysaccharide biosynthesis protein )
VFG002210	0.012868	0.085239	1.62038e-07	8.93323e-07	3.23117e-07	9.07013e-07	0.26	0.5	VirB type IV secretion system (type IV secretion system protein VirB3 )
VFG013572	0.0042031	0.037135	6.57319e-06	9.34972e-06	1.15576e-05	1.74696e-05	1	1	Haemophilus iron transport locus (iron(III) ABC transporter ATP-binding protein )
VFG043081	1.1368e-06	0.00010917	2.19309e-06	9.25872e-06	7.38608e-06	1.64998e-05	0.72	0.95	peritrichous flagella (flagellar basal body P-ring protein )
VFG012998	4.3201e-07	9.8429e-05	1.08672e-06	5.32897e-06	3.06744e-06	9.33903e-06	0.72	0.98	Enterobactin synthesis (ATP-dependent serine activating enzyme )
VFG000456	0.015042	0.095179	6.46176e-08	3.90378e-07	3.29463e-07	8.70065e-07	0.07	0.25	Lpf (long polar fimbria protein LpfA )
VFG018336	0.00011232	0.0021629	2.60244e-06	1.2527e-05	7.47501e-06	2.19071e-05	0.63	0.89	Sta (hypothetical protein )
VFG040960	0.016015	0.099514	1.10902e-06	2.77199e-06	2.02995e-06	5.69879e-06	0.67	0.86	pul (pullulanase secretion envelope protein PulD )
VFG033264	6.7223e-05	0.0015003	5.83595e-07	2.63309e-06	1.99041e-06	5.45223e-06	0.26	0.64	Type I fimbriae (chaperone, periplasmic )
VFG015459	0.019906	0.11464	0	0	3.98468e-08	1.43764e-07	0	0.11	Hcp secretion island-1 encoded type VI secretion system (H-T6SS) (Protein of unknown function (DUF796) superfamily )
VFG026713	0.025617	0.1388	6.58854e-07	6.67307e-07	5.55474e-07	9.69246e-07	0.89	0.66	ABC transporter (transmembrane ATP-binding protein ABC transporter )
VFG001876	0.036374	0.17495	4.70595e-07	7.06501e-07	1.29521e-07	2.3606e-07	0.61	0.52	<i>lsp</i> T2SS (general secretion pathway protein E )
VFG004334	0.00080149	0.0099308	9.76287e-07	4.10453e-06	1.84024e-06	6.18168e-06	0.35	0.66	S. typhimurium fimbriae (Stf) (putative minor fimbrial subunit )
VFG014624	0.032628	0.16262	2.34444e-06	7.14262e-06	1.38833e-06	2.86576e-06	0.83	0.59	Flagella (flagellar number regulator FleN )
VFG013904	0.0013776	0.015289	9.53066e-08	3.62989e-07	7.66097e-07	2.79343e-06	0.26	0.61	Type IV pili biosynthesis (type IV pili twitching motility protein PilT )
VFG038633	0.034918	0.17075	1.73807e-06	1.17436e-05	1.47996e-09	9.81695e-09	0.15	0.02	Polar flagella (flagellar motor switch protein FliG )
VFG021420	1.0683e-07	8.7322e-05	1.43921e-06	8.56266e-06	5.16075e-06	1.48319e-05	0.5	0.91	Sta (putative fimbrial protein )
VFG023737	0.016146	0.10013	2.67524e-07	3.28412e-07	2.67762e-07	7.16033e-07	0.61	0.32	TTSS (ysc-yop) secretion apparatus (virulence regulon transcriptional activator )
VFG042978	0.046082	0.20343	5.43946e-09	2.43531e-08	1.01047e-07	4.58083e-07	0.07	0.2	Ebp pili (endocarditis and biofilm-associated pilus major subunit EbpC )
VFG036818	3.6336e-05	0.00092604	2.80107e-06	9.86313e-06	8.74363e-06	2.02874e-05	0.85	1	Phosphoethanolamine modification (putative sulfatase )
VFG033825	0.036386	0.17495	3.1535e-08	1.42237e-07	9.92769e-08	3.7775e-07	0.07	0.23	Sat (secreted auto transpoter toxin )
VFG013030	0.0073556	0.057378	1.03235e-06	2.47436e-06	2.70308e-06	7.91633e-06	0.67	0.91	Enterobactin transport (ferric enterobactin (enterochelin) transport )
VFG043112	2.1236e-05	0.00060591	2.26371e-06	9.1972e-06	6.88119e-06	1.49208e-05	0.72	0.95	peritrichous flagella (flagellar hook-length control protein )
VFG012912	0.0036001	0.03293	1.64468e-08	7.87486e-08	3.5672e-07	1.8596e-06	0.04	0.27	T2SS (Type II secretion system) (GspL )
VFG013564	0.0095901	0.069523	1.23127e-06	2.34494e-06	5.93265e-07	1.33114e-06	0.8	0.55	Haemophilus iron transport locus (iron-utilization periplasmic protein hFbpA )
VFG002652	0.00039336	0.0057434	1.22974e-07	4.21881e-07	1.26919e-06	2.61804e-06	0.37	0.68	Flagella (cluster I) (flagellin )
VFG035940	0.0019596	0.020281	4.44766e-08	1.12819e-07	1.33714e-07	2.75429e-07	0.35	0.68	UpaG (adhesin )
VFG002276	0.035915	0.17398	2.58963e-09	8.58721e-09	4.11567e-08	1.34991e-07	0.11	0.27	kappa-toxin (collagenase )
VFG034833	0.0094396	0.068604	1.58519e-07	5.6883e-07	1.14811e-06	5.77097e-06	0.35	0.57	EspR4 (non-LEE-encoded type III secreted effector )
VFG012232	0.0064874	0.052134	8.17392e-08	5.54382e-07	7.37226e-07	2.30468e-06	0.02	0.2	pyelonephritis-associated pilus, Pap pilus (PapJ protein precursor )
VFG000928	2.7941e-06	0.00016396	4.69429e-07	2.08935e-06	1.69328e-06	3.3025e-06	0.43	0.89	Enterobactin (iron-enterobactin ABC transporter permease )
VFG041154	4.9715e-05	0.0011803	2.91432e-06	9.8367e-06	9.58163e-06	2.10298e-05	0.87	0.98	T6SS (putative outer membrane protein )
VFG040908	1.9186e-05	0.00056027	1.20582e-06	4.62934e-06	3.34741e-06	6.53901e-06	0.52	0.86	out (general secretion pathway protein K )
VFG014385	0.037732	0.17902	3.68845e-07	6.58439e-07	6.95625e-07	1.06174e-06	0.72	0.84	Flagella (sigma-54 dependent transcriptional regulator/response regulator FleR )
VFG035563	0.0081768	0.061723	2.74536e-07	1.45978e-06	1.40105e-06	5.27623e-06	0.37	0.61	ACE T6SS (type VI secretion ATPase, ClpV1 family )
VFG027931	0.0030533	0.028775	2.35857e-06	2.22858e-06	5.26081e-06	4.9819e-06	0.98	0.98	ESX-1 (T7SS) (putative alanine and proline rich protein )
VFG042338	0.015279	0.095705	1.83396e-07	8.10824e-07	1.33168e-06	6.73304e-06	0.17	0.41	EibA (Immunoglobulin-binding protein from phage origin )
VFG034099	0.00011719	0.0022255	3.46958e-07	1.23478e-06	1.89307e-06	3.93831e-06	0.76	0.95	Yersiniabactin siderophore (phenyloxazoline synthase MbtB )
VFG035462	0.012615	0.084281	5.02602e-08	2.35088e-07	6.47761e-07	1.57136e-06	0.2	0.41	AEC (hypothetical protein )
VFG002330	0.010268	0.07233	0	0	4.7122e-07	3.01846e-06	0	0.14	Flagella (flagellar assembly protein H )
VFG042086	3.2192e-07	9.8429e-05	2.79051e-06	1.74218e-05	9.11505e-06	3.04039e-05	0.48	0.91	ETT2 (surface presentation of antigens protein SpaS )
VFG002186	0.014377	0.091882	2.03767e-07	1.26e-06	3.66891e-07	1.00737e-06	0.15	0.39	Capsule (glycosyl transferase, group 2 family protein )
VFG042074	0.040305	0.18653	5.66853e-08	1.98542e-07	7.19619e-07	3.25396e-06	0.11	0.27	ETT2 (hypothetical protein )
VFG035238	0.010969	0.075905	7.56303e-07	3.76812e-06	1.59074e-06	3.99563e-06	0.67	0.82	SCI-I T6SS (hypothetical protein )
VFG035633	0.020904	0.11907	6.78225e-08	3.68193e-07	6.61392e-07	1.65678e-06	0.2	0.39	ACE T6SS (hypothetical protein )
VFG015374	0.020796	0.11856	4.45171e-07	1.02534e-06	3.47775e-07	9.0658e-07	0.74	0.39	Hcp secretion island-1 encoded type VI secretion system (H-T6SS) (ABC transporter, permease protein, putative )
VFG013310	0.0082217	0.061987	1.68358e-07	4.12906e-07	4.54875e-08	1.27365e-07	0.48	0.2	LOS (3-deoxy-D-manno-octulosonic-acid transferase )
VFG003396	0.034326	0.16832	2.05793e-05	2.79458e-05	1.05382e-05	1.67492e-05	0.93	0.84	O-antigen (hypothetical protein )
VFG027306	0.022567	0.12566	1.23294e-06	1.05246e-06	1.74437e-06	1.2988e-06	1	0.98	(p)ppGpp synthesis and hydrolysis (Putative GTP pyrophosphokinase RelA (ATP:GTP 3'-pyrophosphotransferase) (PPGPP synthetase I) ((P)PPGPP synthetase) (GTP diphosphokinase) )
VFG032074	0.014194	0.091111	8.68326e-08	2.87802e-07	4.96031e-09	2.30097e-08	0.22	0.05	Lipoprotein promoting entry protein (manganese-binding lipoprotein mntA )
VFG043120	2.9091e-06	0.00016675	2.7708e-06	1.18646e-05	8.90642e-06	2.0273e-05	0.7	0.93	peritrichous flagella (flagella biosynthesis regulator )
VFG019069	0.0059436	0.048665	1.80127e-08	7.07276e-08	1.42792e-07	4.6134e-07	0.11	0.34	Choline-binding proteins (choline binding protein E )
VFG043102	0.00035787	0.0053767	2.97421e-07	6.27647e-07	2.22025e-06	4.81112e-06	0.63	0.84	peritrichous flagella (flagellin )
VFG033417	0.0012632	0.014338	1.03202e-09	6.99952e-09	7.39003e-08	2.29243e-07	0.02	0.25	Tia/Hek (Putative peptide transport periplasmic protein )
VFG036939	0.042448	0.19328	5.55826e-07	1.17607e-06	3.39259e-07	8.51041e-07	0.7	0.48	FarAB (efflux pump protein, fatty acid resistance )
VFG006962	0.038321	0.18085	2.53352e-07	5.0611e-07	6.26745e-08	1.29278e-07	0.43	0.25	MSHA pili (MSHA biogenesis protein MshE )
VFG012635	0.018254	0.1097	1.31195e-06	4.55811e-06	4.32387e-06	1.15907e-05	0.63	0.75	Mxi-Spa TTSA (type III secretion apparatus) (VirB )
VFG019917	0.024243	0.13262	5.7828e-07	9.85121e-07	1.74162e-07	3.53571e-07	0.63	0.41	Alginate regulation (putative exported heat-shock adaptation serine protease )
VFG012590	0.00059925	0.0079883	3.05024e-07	9.24201e-07	1.69149e-06	3.53827e-06	0.46	0.77	Iron/managanease transport (SitD )
VFG006674	0.001058	0.012464	3.66011e-07	1.66708e-06	3.60581e-08	6.74433e-08	0.63	0.36	Flagella (flagellum-specific ATP synthase )
VFG042838	0.021137	0.12006	1.39577e-09	9.46655e-09	2.88597e-08	1.0002e-07	0.02	0.16	type IV pili (hypothetical protein )
VFG036078	0.005105	0.043609	2.4596e-08	7.84194e-08	8.01169e-07	2.9132e-06	0.15	0.39	Colicin-like Usp (hypothetical protein )
VFG015984	0.013991	0.090608	1.84666e-08	1.25246e-07	5.56398e-08	1.71377e-07	0.02	0.18	Pyoverdine (probable dipeptidase precursor )
VFG009128	0.022785	0.12631	1.97142e-07	1.32331e-06	1.00896e-07	3.677e-07	0.04	0.2	FAS-II (polyketide synthase )
VFG043394	0.001053	0.012452	9.86312e-06	8.53623e-06	5.59833e-06	6.75919e-06	1	0.98	Pse5Ac7Ac, Pse5Ac7Am, Pse8OAc, Pse5Am7AcGlnAc (chemotaxis histidine kinase )
VFG017855	0.0087844	0.064738	3.28067e-05	5.53098e-05	5.839e-05	0.000111476	1	1	Type IV pili (putative transposase )
VFG043264	0.013405	0.088139	1.58349e-06	1.48638e-06	1.25712e-06	2.30675e-06	0.91	0.73	<beta>-GlcNAc (flagellar motor switch protein )
VFG044326	0.0009555	0.011451	5.12883e-07	1.8523e-06	2.81733e-06	5.96033e-06	0.72	0.84	yersiniabactin (putative inner membrane ABC-transporter )
VFG035849	0.00013257	0.0024837	9.64944e-07	5.31272e-06	2.83235e-06	9.68755e-06	0.61	0.89	ACE T6SS (ImpA family type VI secretion-associated protein )
VFG000121	6.7778e-05	0.0015003	3.58848e-06	1.08707e-05	1.05101e-05	2.5617e-05	0.87	1	Alginate (alginate biosynthesis protein AlgZ/FimS )
VFG035205	0.012789	0.085239	1.0108e-06	3.38083e-06	2.4273e-06	7.00601e-06	0.65	0.82	SCI-I T6SS (VGR-related protein )
VFG043090	4.2516e-07	9.8429e-05	2.2207e-06	8.51947e-06	6.68064e-06	1.32521e-05	0.89	1	peritrichous flagella (chemotaxis-specific methylesterase )
VFG033846	0.017544	0.10646	3.98404e-08	9.84329e-08	3.25131e-07	8.16584e-07	0.37	0.59	Antigen 43, AIDA-I type (antigen 43 (Ag43) phase-variable biofilm formation autotransporter; CP4-44 prophage )
VFG013392	0.018995	0.11306	2.75467e-06	1.37211e-05	6.3514e-07	1.21831e-06	0.96	0.86	LOS (UDP-N-acetylglucosamine acyltransferase )
VFG034611	0.0016523	0.01775	7.87763e-08	2.89723e-07	5.71842e-07	1.46616e-06	0.17	0.48	CFA/I fimbriae (putative fimbrial protein )
VFG025434	0.00087131	0.010585	5.55085e-07	5.87017e-07	3.81272e-07	9.232e-07	0.89	0.68	Flagella (flagellar biosynthesis protein FliP )
VFG041003	0.0089887	0.065854	1.25485e-06	2.76507e-06	5.63439e-06	1.4984e-05	0.87	0.93	AAI/SCI-II (transposase )
VFG031388	0.014388	0.091882	4.9081e-07	1.77579e-06	1.24929e-06	4.71799e-06	0.72	0.89	P(1)-type Mn2+ transporting ATPase (ctpC )
VFG021097	0.014101	0.090608	1.25968e-07	4.81361e-07	3.6544e-07	9.84659e-07	0.35	0.57	MisL (putative autotransported protein (MisL) )
VFG021492	0.010268	0.07233	0	0	4.04207e-08	1.21985e-07	0	0.14	Std (fimbrial usher protein )
VFG038074	0.00060631	0.008041	7.42657e-07	3.16344e-06	2.63077e-06	5.87821e-06	0.43	0.73	Capsule (transposase )
VFG034640	2.0831e-05	0.00059741	1.18113e-06	7.7303e-06	4.51656e-06	1.94154e-05	0.3	0.73	CFA/I fimbriae (minor pilin and initiator protein )
VFG010515	0.0060441	0.049272	4.31987e-06	9.1101e-06	7.33575e-06	1.3501e-05	1	0.98	Dot/Icm (Dot/Icm type IV secretion system effector LidL )
VFG037682	0.00047553	0.0067042	2.09975e-06	7.72647e-06	7.08122e-06	1.97755e-05	0.8	0.95	PNAG (Polysaccharide poly-N-acetylglucosamine) (Glycosyltransferase, probably involved in cell wall biogenesis )
VFG023690	0.03254	0.16252	1.47574e-09	6.99908e-09	4.15271e-07	2.19313e-06	0.04	0.18	Flagella (cluster I) (flagellar biosynthesis protein FlhA )
VFG004225	0.010983	0.075905	5.90541e-08	2.40972e-07	1.26635e-06	5.45873e-06	0.15	0.36	Sta (putative fimbrial protein )
VFG013361	0.017486	0.10626	2.21283e-08	1.21e-07	1.29905e-06	5.68153e-06	0.04	0.2	LOS (N-acetylneuraminic acid synthase-like protein )
VFG044229	0.0025713	0.025467	1.20882e-06	2.69889e-06	1.8056e-06	2.11391e-06	0.93	1	pseudomonine (ABC transporter permease/ATP-binding protein )
VFG035971	3.1837e-08	8.7322e-05	2.91951e-07	9.82627e-07	1.69222e-06	2.25085e-06	0.85	0.98	UpaH, AIDA-I type (putative autotransporter/adhesin )
VFG007913	0.021985	0.12343	3.50215e-09	1.42749e-08	6.56785e-08	2.2044e-07	0.07	0.23	PDIM (phthiocerol dimycocerosate) and PGL (phenolic glycolipid) biosynthesis and transport (daunorubicin resistance ABC transporter ATPase subunit )
VFG042879	0.00015082	0.002735	3.35238e-06	8.54226e-06	9.51331e-06	1.67215e-05	0.93	1	type IV pili (Twitching motility protein PilT )
VFG023778	5.9045e-05	0.0013552	3.97727e-06	1.15744e-05	1.1906e-05	2.85373e-05	0.87	0.98	O-antigen (lipopolysaccharide biosynthesis protein WzzE )
VFG005868	0.047172	0.20642	2.88545e-05	3.72584e-05	4.24446e-05	4.5474e-05	1	1	Capsule (Glycosyltransferase involved in cell wall biogenesis )
VFG043217	0.00079479	0.0098872	9.21311e-07	5.65692e-06	6.79817e-07	1.25692e-06	0.24	0.57	lateral flagella (flagellar biosynthesis protein FliP )
VFG043082	4.7474e-07	9.8429e-05	2.33773e-06	1.01647e-05	7.73179e-06	1.71971e-05	0.67	1	peritrichous flagella (flagellar rod assembly protein/muramidase FlgJ )
VFG042715	0.00068523	0.0088348	2.41322e-07	1.1444e-06	1.05884e-06	2.6027e-06	0.35	0.66	F9 fimbriae (putative fimbrial usher protein )
VFG001443	0.0071021	0.056131	3.54449e-06	8.12479e-06	5.8463e-06	6.38014e-06	0.91	1	OmpA (outer membrane protein A )
VFG012135	0.028888	0.14862	1.70593e-08	1.0987e-07	6.20825e-08	2.3255e-07	0.07	0.23	Mu-toxin (neuraminidase) (putative hyaluronoglucosaminidase )
VFG009891	0.043308	0.19513	1.91577e-08	6.62164e-08	6.62379e-08	1.62771e-07	0.09	0.25	DevR/S (two component transcriptional regulatory protein DevR )
VFG043208	0.0013719	0.015289	6.40586e-09	2.49026e-08	7.7662e-07	3.22288e-06	0.07	0.34	peritrichous flagella (chemotaxis methyltransferase CheR )
VFG040914	5.0342e-05	0.0011906	1.49959e-06	4.50638e-06	3.31382e-06	6.3801e-06	0.74	0.98	out (general secretion pathway protein E )
VFG025801	0.032192	0.16148	7.82312e-08	2.89102e-07	4.96214e-09	3.29151e-08	0.15	0.02	Flagella (flagellar biosynthesis protein FlhB )
VFG009930	0.022567	0.12566	1.19285e-05	8.71045e-06	8.17326e-06	7.41694e-06	1	1	(p)ppGpp synthesis and hydrolysis ((p)ppGpp synthetase I, SpoT/RelA )
VFG035704	0.0008057	0.009963	1.15583e-07	6.98124e-07	8.83581e-07	4.05389e-06	0.15	0.45	ACE T6SS (hypothetical protein )
VFG036001	5.6146e-07	9.9292e-05	9.11636e-08	4.02105e-07	4.80287e-07	8.83246e-07	0.5	0.86	EhaB, AIDA-I type (autotransporter )
VFG035728	0.00012684	0.0023835	6.59151e-07	4.19148e-06	2.1046e-06	8.13717e-06	0.39	0.73	ACE T6SS (hypothetical protein )
VFG041872	0.013835	0.090203	2.91761e-06	1.15357e-05	1.58487e-06	2.56719e-06	0.8	0.91	Cpi-2 encoded T3SS (SPI-2 like) (LuxR family two-component response regulator )
VFG013388	0.032556	0.16252	1.53094e-07	3.49184e-07	3.19455e-08	1.38348e-07	0.28	0.11	LOS (lipid-A-disaccharide synthase )
VFG032044	0.012177	0.081971	7.7345e-09	3.69939e-08	7.16927e-08	2.30388e-07	0.04	0.23	Autolysin (GW protein) (N-acetylmuramoyl-L-alanine amidase )
VFG013130	0.0053734	0.044983	2.16472e-06	4.20876e-06	1.06106e-06	2.51649e-06	0.91	0.68	HMW1 (putative adhesin processing HmwC-like protein )
VFG035957	0.00086339	0.010509	6.77191e-08	1.33335e-07	1.18172e-06	4.92023e-06	0.57	0.82	UpaG adhesin, trimeric AT (adhesin )
VFG013385	0.0018492	0.019331	1.33911e-06	5.67701e-06	3.09295e-06	8.93463e-06	0.76	0.93	LOS (lipid-A-disaccharide synthase )
VFG035195	0.00084792	0.010341	2.65139e-07	1.79078e-06	2.29158e-07	9.98002e-07	0.04	0.32	SCI-I T6SS (ClpA/ClpB family protein )
VFG019141	0.040438	0.18686	2.1309e-06	1.89568e-06	1.7395e-06	2.66869e-06	0.96	0.75	Fibronectin-binding protein (fibronectin-binding protein )
VFG019035	0.036254	0.17494	2.50925e-07	9.40395e-07	1.60053e-07	4.44642e-07	0.61	0.36	Laminin-binding protein (Lipoprotein )
VFG014989	0.048434	0.20991	7.04643e-06	5.47693e-06	6.27188e-06	7.50156e-06	1	0.95	Alginate regulation (periplasmic serine protease DegS, putative )
VFG035305	0.0012205	0.013929	1.45074e-06	9.4437e-06	2.67097e-06	6.20377e-06	0.17	0.48	SCI-I T6SS (hypothetical protein )
VFG035984	0.022069	0.12378	5.66532e-10	3.8424e-09	7.45779e-08	2.90164e-07	0.02	0.16	EhaA, AIDA-I type (AidA-I adhesin-like protein )
VFG000813	0.026164	0.13898	3.71562e-08	2.52006e-07	6.38394e-07	4.20637e-06	0.02	0.16	TTSS (Type III secretion system major export apparatus protein )
VFG007030	0.019906	0.11464	0	0	3.93134e-07	2.53397e-06	0	0.11	RTX toxin (RTX toxin transporter )
VFG043233	4.4499e-05	0.0010687	1.01321e-06	6.54393e-06	6.36847e-07	1.42648e-06	0.24	0.64	lateral flagella (flagellar basal body P-ring protein )
VFG015355	5.5263e-07	9.9292e-05	3.4259e-06	9.37956e-06	8.97504e-06	1.63997e-05	0.98	1	P. syringae TTSS effectors (type III effector HopAN1 )
VFG016127	0.045471	0.20149	1.12029e-06	2.21311e-06	2.14433e-06	3.96986e-06	0.67	0.84	Pyochelin (regulatory protein Pchr, putative )
VFG041050	0.0023391	0.023542	1.78123e-07	1.10556e-06	7.99623e-07	2.51626e-06	0.07	0.32	EHS (hypothetical protein )
VFG019796	0.0083824	0.062742	1.65857e-06	2.76304e-06	5.93467e-07	9.92742e-07	0.87	0.59	Flagella (flagellar biosynthesis, initiation of hook assembly )
VFG014025	0.00087786	0.010644	7.14951e-05	4.09728e-05	4.73265e-05	4.04063e-05	1	1	Type IV pili twitching motility related proteins (type IV pilus response regulator Pilh )
VFG034560	0.00027529	0.0044475	6.76008e-08	2.20915e-07	6.13379e-07	1.76606e-06	0.46	0.75	EaeH (putative adhesin/invasin )
VFG043246	8.6498e-07	0.00010917	2.11352e-06	9.05111e-06	6.27258e-06	1.35477e-05	0.67	0.95	lateral flagella (hypothetical protein )
VFG013423	0.046267	0.20396	7.412e-06	5.14462e-06	7.15924e-06	1.01846e-05	1	0.98	LOS (phosphoheptose isomerase )
VFG026976	0.046581	0.20458	4.95633e-09	3.36155e-08	1.5155e-07	8.70702e-07	0.02	0.14	Sigma A (RNA polymerase sigma factor )
VFG043479	0.025984	0.13898	2.03576e-08	8.37143e-08	0	0	0.11	0	Fibronectin-binding protein (outer membrane protein PomA )
VFG004261	1.2842e-06	0.00011081	1.34086e-06	7.06701e-06	5.68311e-06	1.36555e-05	0.65	0.95	Stc (hypothetical protein )
VFG004336	0.0050077	0.042989	1.24844e-06	7.23877e-06	3.75773e-06	1.69801e-05	0.3	0.59	Stf (putative minor fimbrial subunit; putative adhesin )
VFG012513	0.014038	0.090608	2.15247e-07	1.18337e-06	1.53941e-06	4.2622e-06	0.33	0.57	Salmochelin (glucosyltransferase IroB )
VFG018662	0.049025	0.21132	0.000210572	3.3871e-05	0.000193355	4.5386e-05	1	1	Streptococcal enolase (enolase )
VFG018651	0.032511	0.16252	1.0084e-08	2.66731e-08	5.03556e-08	1.56618e-07	0.24	0.45	Collagen binding protein (LPXTG cell wall surface protein, Cna protein B-type domain )
VFG000926	9.0767e-06	0.00033807	9.37032e-07	3.7736e-06	3.56769e-06	7.18478e-06	0.52	0.86	Enterobactin (ferrienterobactin ABC transporter permease )
VFG042647	0.019906	0.11464	0	0	5.95952e-08	3.08572e-07	0	0.11	Mrx fimbriae (Outer membrane usher protein, MrxC )
VFG017793	0.00078605	0.0098048	1.8097e-06	1.62013e-06	1.14544e-06	2.31361e-06	0.89	0.59	Flagella (flagellar basal-body rod protein FlgC )
VFG021584	1.2448e-07	8.7322e-05	2.09554e-06	8.57756e-06	6.77247e-06	1.18314e-05	0.57	0.93	Stf (putative minor fimbrial subunit )
VFG023174	0.022526	0.12566	1.14701e-06	1.11412e-06	2.04773e-06	1.97849e-06	0.85	0.95	ESX-1 (T7SS) (hypothetical protein )
VFG043186	0.002677	0.026222	3.02425e-07	1.94439e-06	2.23777e-07	5.90298e-07	0.13	0.41	ND (FlgEL )
VFG013205	0.0099158	0.071138	6.28793e-06	1.28134e-05	1.35663e-05	3.00503e-05	1	1	Heme biosynthesis (oxygen-independent coproporphyrinogen III oxidase )
VFG040950	0.00018147	0.0031291	8.4067e-07	4.90624e-06	1.57329e-06	3.42932e-06	0.3	0.66	gsp (general secretion pathway protein I )
VFG038749	0.014101	0.090608	5.10041e-06	3.45101e-05	0	0	0.13	0	Polar flagella (flagellar protein FliS )
VFG012460	0.040229	0.18643	3.75704e-08	1.27475e-07	2.03331e-07	7.41135e-07	0.26	0.45	Antigen 43, AIDA-I type (putative autotransporter )
VFG035147	0.0025872	0.025584	1.03164e-06	6.74517e-06	1.02355e-06	3.61556e-06	0.13	0.41	SCI-I T6SS (DotU family type IV/VI secretion system protein )
VFG042651	0.039436	0.18443	1.47449e-09	1.00005e-08	6.69885e-07	4.25841e-06	0.02	0.14	Pix pilus (PixA protein )
VFG034869	1.4111e-06	0.00011463	2.58688e-06	1.45082e-05	8.22584e-06	2.7572e-05	0.41	0.89	EspX4 (hypothetical protein )
VFG033638	0.03766	0.17884	4.91388e-08	3.28165e-07	1.01713e-06	6.68194e-06	0.04	0.18	LEE locus encoded TTSS (secretion system apparatus protein SsaU )
VFG043020	1.1262e-05	0.00039134	1.8743e-06	7.67503e-06	5.76087e-06	1.1757e-05	0.57	0.93	peritrichous flagella (anti-sigma28 factor FlgM )
VFG013149	0.010268	0.07233	0	0	3.45873e-07	2.22466e-06	0	0.14	LOS (lipid A ABC exporter, fused ATPase and inner membrane subunits MsbA )
VFG004269	2.5602e-07	9.8429e-05	1.19575e-06	5.90782e-06	5.69516e-06	1.2881e-05	0.8	0.98	Stc (paral putative outer membrane protein )
VFG043067	0.011987	0.081178	1.93959e-06	1.70347e-06	1.53709e-06	2.46883e-06	0.89	0.61	peritrichous flagella (flagellar biosynthesis protein FliQ )
VFG030291	0.0010882	0.012745	8.48287e-09	3.75958e-08	2.34643e-07	1.13028e-06	0.09	0.36	MymA operon (alcohol dehydrogenase )
VFG043257	0.00048434	0.0067851	2.815e-05	1.58945e-05	1.73003e-05	1.51365e-05	1	1	<beta>-GlcNAc (hypothetical protein )
VFG043302	3.9124e-05	0.00097731	1.16254e-05	7.96094e-06	6.31863e-06	8.38053e-06	1	0.93	HexNAc (putative flagellar protein )
VFG044139	0.027872	0.14491	1.99072e-07	7.72468e-07	1.38654e-06	4.1308e-06	0.37	0.55	direct heme uptake system (hemin receptor precursor )
VFG011877	0.0067467	0.053939	2.59066e-06	5.81291e-06	8.49182e-07	1.16746e-06	0.93	0.68	Flagella (flagellar biosynthetic protein FlhB )
VFG033805	0.042883	0.19413	1.1253e-09	7.63219e-09	6.24926e-07	3.9688e-06	0.02	0.14	NleD (Type III secretion system effector NleD )
VFG004270	0.0006147	0.008135	5.40656e-08	1.69421e-07	1.85477e-06	8.6054e-06	0.22	0.52	Stc (putative periplasmic chaperone protein )
VFG007664	0.044501	0.19908	3.18451e-05	3.78314e-05	1.8214e-05	1.8424e-05	1	0.98	Capsular polysaccharide (dTDP-4-dehydrorhamnose 3,5-epimerase )
VFG007622	1.533e-05	0.00048402	5.02323e-06	1.99152e-05	1.48556e-05	3.39475e-05	0.83	1	Capsular polysaccharide (Periplasmic protein involved in capsular polysaccharide export )
VFG013748	0.039436	0.18443	8.27943e-10	5.61538e-09	2.90093e-08	1.45395e-07	0.02	0.14	ABC transporter (Putative iron-siderophore uptake system exported solute-binding component )
VFG042713	5.5773e-05	0.0012848	1.50384e-06	8.11209e-06	7.67634e-06	2.02455e-05	0.54	0.86	F9 fimbriae (putative major fimbrial subunit )
VFG043114	8.6909e-07	0.00010917	2.03035e-06	8.88363e-06	6.87884e-06	1.46833e-05	0.67	0.93	peritrichous flagella (flagellar motor switch protein FliM )
VFG043079	1.6126e-05	0.00049411	2.6106e-06	9.46125e-06	7.86488e-06	1.68066e-05	0.74	0.98	peritrichous flagella (flagellar basal body rod protein FlgG )
VFG021766	0.00014753	0.0027069	1.93436e-07	1.17979e-06	1.69179e-06	5.11595e-06	0.15	0.55	Mig-14 (Mig-14 )
VFG043092	0.00045419	0.0064694	3.79426e-06	9.20108e-06	9.99747e-06	1.70418e-05	1	1	peritrichous flagella (methyl-accepting chemotaxis protein II )
VFG007687	0.019858	0.11464	2.14042e-06	7.20047e-06	2.30869e-06	2.62974e-06	0.76	0.93	Capsular polysaccharide (UDP-N-acetyl-D-mannosamine transferase )
VFG011921	0.025984	0.13898	1.25774e-08	3.95132e-08	0	0	0.11	0	Flagella (flagellar basal-body rod protein )
VFG037706	0.036396	0.17495	5.20016e-07	1.48529e-06	1.38168e-06	2.9964e-06	0.41	0.59	AdeFGH efflux pump/transport autoinducer (RND efflux transporter )
VFG020175	1.4563e-06	0.00011463	2.68601e-06	1.16495e-05	8.07622e-06	1.69866e-05	0.83	0.98	Enterobactin transport (outer membrane receptor FepA )
VFG035965	0.0020091	0.02069	1.76419e-07	1.10955e-06	4.65817e-07	1.75164e-06	0.22	0.5	UpaG adhesin, trimeric AT (adhesin )
VFG043171	0.011294	0.077537	3.62978e-07	1.33992e-06	1.33489e-07	4.91949e-07	0.65	0.41	ND (FlhBL )
VFG018330	0.040467	0.18686	6.72969e-08	4.46903e-07	1.50449e-07	6.20458e-07	0.04	0.18	Stb (hypothetical protein )
VFG012577	0.01059	0.073942	5.38396e-07	7.15419e-07	1.10332e-06	1.39887e-06	0.85	0.95	Iron/managanease transport (iron transport protein, ATP-binding component )
VFG035589	0.045482	0.20149	2.12957e-07	8.47211e-07	2.81543e-08	1.44763e-07	0.22	0.07	ACE T6SS (hypothetical protein )
VFG015368	0.026491	0.13988	1.01726e-08	2.70414e-08	1.39168e-07	4.32712e-07	0.2	0.39	Hcp secretion island-1 encoded type VI secretion system (H-T6SS) (Protein of unknown function DUF323 )
VFG000477	0.026216	0.13901	1.20348e-05	1.45154e-05	1.95079e-05	2.84564e-05	1	1	RpoS (sigma S (sigma 38) factor of RNA polymerase, major sigmafactor during stationary phase )
VFG023655	0.039042	0.18314	5.18685e-09	2.48761e-08	5.15966e-07	2.84844e-06	0.04	0.18	Flagella (cluster I) (flagellar biosynthesis protein FliP )
VFG006815	0.018187	0.1094	3.34877e-06	5.01923e-06	2.06774e-06	3.52969e-06	1	0.82	Bile-salt hydrolase (choloylglycine hydrolase )
VFG042656	0.019906	0.11464	0	0	3.61886e-08	1.36118e-07	0	0.11	Pix pilus (PixF protein )
VFG021069	0.010592	0.073942	6.89389e-07	9.62727e-07	1.56392e-06	2.46038e-06	0.5	0.75	SodCI (Gifsy-2 prophage superoxide dismutase precursor (Cu-Zn) )
VFG044212	0.032232	0.16155	8.93032e-07	1.21246e-06	6.01534e-07	1.27424e-06	0.89	0.84	NEAT-type hemophore-mediated heme uptake system (hypothetical protein )
VFG044407	0.019906	0.11464	0	0	3.68499e-08	1.31413e-07	0	0.11	HasA-type hemophore-mediated heme uptake system (TonB-like protein )
VFG043212	0.044611	0.19908	9.43361e-09	4.34062e-08	6.26593e-07	2.70266e-06	0.07	0.2	peritrichous flagella (flagellar motor protein MotB )
VFG035083	0.00064062	0.0084242	1.46814e-06	9.61628e-06	2.9216e-06	6.60054e-06	0.22	0.55	SCI-I T6SS (hypothetical protein )
VFG011167	0.049343	0.212	2.22421e-06	2.6291e-06	1.54641e-06	1.95675e-06	0.98	0.91	LPS (lipopolysaccharide biosynthesis protein )
VFG034005	0.0015119	0.016644	1.51388e-07	7.87348e-07	1.34363e-06	3.57046e-06	0.33	0.61	Aerobactin siderophore (Aerobactin siderophore biosynthesis protein IucA )
VFG015009	0.026527	0.13995	1.57081e-08	5.13579e-08	4.88509e-07	2.52657e-06	0.11	0.3	Alginate regulation (membrane-associated zinc metalloprotease, putative )
VFG034272	0.00047641	0.0067042	2.59032e-07	5.56306e-07	2.6789e-06	6.67354e-06	0.5	0.8	Hemin uptake (outer membrane hemin receptor ChuA )
VFG044101	0.00011727	0.0022255	9.42581e-06	1.22197e-05	1.93561e-05	2.41023e-05	1	1	direct heme uptake system (permease of ABC transporter )
VFG040955	9.4724e-06	0.00034255	1.80113e-06	8.57594e-06	6.16645e-06	1.76304e-05	0.7	0.91	gsp (general secretion pathway protein D )
VFG034895	0.0016461	0.017714	2.1134e-07	6.44927e-07	1.0561e-06	4.4953e-06	0.33	0.66	LEE encoded T3SS (Type III secretion system effector EspY1 )
VFG043258	0.010049	0.071927	1.77494e-08	6.23964e-08	7.98808e-08	1.77e-07	0.13	0.36	<beta>-GlcNAc (flagellin )
VFG039487	0.00010166	0.0020014	6.09852e-06	1.37848e-05	1.63336e-05	3.35667e-05	0.98	1	T4SS effectors (hypothetical protein )
VFG043345	7.071e-05	0.0015486	1.02474e-05	1.4339e-05	2.65507e-05	3.11667e-05	1	1	polar flagella (sigma 54-dependent response regulator )
VFG013539	0.019482	0.11464	8.33346e-07	1.67257e-06	3.7222e-07	8.9801e-07	0.78	0.61	Exopolysaccharide (mannose-6-phosphate isomerase (phosphomannose isomerase) )
VFG037264	0.0056042	0.046292	1.41928e-07	3.2565e-07	8.40289e-08	3.03338e-07	0.54	0.23	Acinetobactin (ABC-type multidrug transport system, ATPase and permease component )
VFG039022	0.0024994	0.024834	1.74965e-07	3.23356e-07	1.25339e-07	4.92976e-07	0.63	0.3	Rvh T4SS (type IV secretion system protein VirD4 )
VFG035517	7.9616e-06	0.00030758	9.14948e-07	6.00145e-06	2.84229e-06	1.30617e-05	0.28	0.75	ACE T6SS (hypothetical protein )
VFG043115	0.00050345	0.0069899	3.42352e-06	9.59927e-06	8.27735e-06	1.62163e-05	0.98	0.98	peritrichous flagella (flagellar motor switch protein FliN )
VFG013190	0.00032612	0.005021	8.60161e-08	5.12109e-07	2.88544e-07	8.15151e-07	0.11	0.45	Haemophilus iron transport locus (extracellular solute-binding protein family 1 )
VFG021422	5.1627e-08	8.7322e-05	2.46339e-06	1.14976e-05	8.37094e-06	1.9731e-05	0.85	1	Sta (putative outer membrane usher protein )
VFG033311	5.3378e-06	0.00023124	1.43714e-06	6.57615e-06	3.8826e-06	9.56961e-06	0.54	0.89	Type I fimbriae (fimbrial protein )
VFG038798	0.025984	0.13898	1.00044e-06	6.76406e-06	0	0	0.11	0	Polar flagella (flagellar hook protein FlgE )
VFG016292	0.0062779	0.050581	1.61803e-07	2.98286e-07	4.7623e-08	1.23121e-07	0.5	0.25	Polyglutamic acid capsule (poly-gamma-glutamate synthesis protein )
VFG022640	0.00059009	0.0078932	4.44729e-06	5.80182e-06	1.59749e-06	3.44345e-06	0.89	0.7	Tryptophan synthesis (anthranilate phosphoribosyltransferase )
VFG015298	0.030395	0.15446	1.15189e-08	2.84942e-08	1.4788e-07	4.85947e-07	0.24	0.43	P. syringae TTSS effectors (type III effector HopL1 )
VFG001381	1.5718e-06	0.00011923	2.79641e-06	1.12032e-05	9.84526e-06	2.36554e-05	0.78	1	Isocitrate lyase (Isocitrate lyase Icl (isocitrase) (isocitratase) )
VFG018243	0.013795	0.090037	8.14907e-06	1.76956e-05	1.53399e-05	3.53631e-05	0.98	1	Autoinducer-2 (S-ribosylhomocysteinase )
VFG020160	1.0713e-06	0.00010917	1.52178e-06	8.61508e-06	5.68331e-06	1.67799e-05	0.63	0.91	T2SS (Type II secretion system) (GspL-like protein )
VFG006699	0.00015082	0.002735	1.25985e-05	1.06663e-05	7.16477e-06	1.22287e-05	1	0.93	Flagella (flagellar basal body protein FlhB )
VFG038589	0.0078941	0.059807	1.56884e-07	2.23867e-07	1.84011e-07	7.67438e-07	0.7	0.45	Mannose-sensitive hemagglutinin (Msh) pilus, type IV pili (type IV pilin )
VFG026983	0.00036565	0.0054334	2.75301e-06	8.62558e-06	8.32988e-06	1.54265e-05	0.96	0.98	Sigma A (RNA polymerase sigma factor )
VFG001290	0.0052773	0.044692	0	0	5.62688e-09	1.56798e-08	0	0.16	Clumping factor (Clumping factor B, adhesin )
VFG012552	6.641e-05	0.0014954	3.20296e-07	1.14354e-06	1.88147e-06	4.02017e-06	0.85	0.98	Yersiniabactin siderophore (yersiniabactin biosynthetic protein )
VFG004233	0.0078781	0.059807	1.38936e-07	2.8161e-07	8.6969e-07	2.53924e-06	0.26	0.55	Sta (putative fimbrial protein )
VFG001404	0.03758	0.17884	3.37873e-07	7.63231e-07	1.34664e-07	3.82385e-07	0.52	0.36	AhpC (ALKYL HYDROPEROXIDE REDUCTASE C PROTEIN AHPC (ALKYL HYDROPEROXIDASE C) )
VFG013638	0.044808	0.19908	8.44387e-07	1.63053e-06	4.68917e-07	1.01341e-06	0.8	0.68	Heme biosynthesis (HemY )
VFG015091	0.035915	0.17398	3.61748e-08	1.30379e-07	2.10927e-07	4.75724e-07	0.11	0.27	GacS/GacA two-component system (two component transcriptional regulator, LuxR family )
VFG035944	2.2945e-06	0.00014713	3.74955e-08	8.23522e-08	4.70665e-07	1.12686e-06	0.33	0.84	UpaG adhesin, trimeric AT (autotransporter/adhesin )
VFG031073	0.039587	0.18472	6.23873e-07	3.7426e-06	7.09825e-07	1.98712e-06	0.09	0.25	Zn++ metallophrotease (zinc metalloprotease )
VFG014539	0.013374	0.088028	1.19776e-07	2.06767e-07	4.02891e-07	8.13409e-07	0.57	0.73	Flagella (flagellar biosynthetic protein FliP )
VFG033318	4.5926e-07	9.8429e-05	2.58291e-06	1.187e-05	7.69726e-06	2.08255e-05	0.54	0.95	Type I fimbriae (minor component of type 1 fimbriae )
VFG016917	0.026164	0.13898	3.21571e-07	2.181e-06	3.64726e-06	2.4089e-05	0.02	0.16	Type III secretion apparatus and effectors (type III secretion flagellar biosynthesis inner membrane protein )
VFG021355	0.0031385	0.029533	7.43143e-08	3.95382e-07	4.87777e-07	1.57702e-06	0.26	0.52	Lpf (fimbrial usher protein )
VFG007601	0.00028445	0.0045483	1.13534e-05	7.54993e-06	7.04292e-06	9.07562e-06	0.98	0.86	Flagella (flagellar motor protein )
VFG037909	0.0011146	0.012959	4.47074e-06	7.10893e-06	1.62479e-06	3.46326e-06	0.93	0.82	Capsule (Polysaccharide biosynthesis protein CapD )
VFG035241	0.0040999	0.03664	4.78621e-07	3.22989e-06	2.99463e-07	1.14894e-06	0.07	0.3	SCI-I T6SS (hypothetical protein )
VFG002259	0.0026958	0.02627	0	0	1.89486e-08	1.06285e-07	0	0.18	Trw type IV secretion system (Trw type IV secretion sysmtem VirB4-like trwK protein )
VFG001731	4.1899e-06	0.00020521	2.64259e-07	7.87153e-07	1.9803e-06	4.28935e-06	0.5	0.86	IrgA homolog adhesin (Iha) (bifunctional enterobactin receptor/adhesin protein )
VFG011524	0.011457	0.07831	5.68855e-09	2.16699e-08	2.06448e-06	1.15563e-05	0.11	0.32	LPS (PHOSPHOMANNOMUTASE )
VFG035578	0.001114	0.012959	5.60435e-07	3.64174e-06	3.3298e-07	7.61395e-07	0.33	0.61	ACE T6SS (ATP-dependent chaperone protein ClpB )
VFG043481	0.019906	0.11464	0	0	1.29534e-07	5.40375e-07	0	0.11	Fibronectin-binding protein (outer membrane protein, oprE3 )
VFG012447	4.1323e-05	0.0010119	1.42555e-08	4.72545e-08	1.12536e-06	4.06276e-06	0.13	0.57	SepA (SepA )
VFG013211	0.04295	0.19415	2.05627e-07	5.1773e-07	8.99031e-08	3.05738e-07	0.48	0.27	OapA (opacity associated protein )
VFG037116	0.035046	0.17097	1.73939e-05	1.563e-05	2.47686e-05	2.19524e-05	1	1	Methionine sulphoxide reductase (peptide methionine sulfoxide reductase )
VFG010866	0.0052843	0.044692	3.09611e-06	8.37929e-06	7.08237e-06	1.45963e-05	0.87	1	Cytochrome c muturation (ccm) locus (ABC transporter involved in cytochrome c biogenesis, CcmB subunit )
VFG004459	0.020228	0.11618	8.73562e-08	2.05957e-07	3.58082e-08	1.13949e-07	0.37	0.14	Capsule (capsular polysaccharide synthesis enzyme CapB )
VFG043037	0.0058425	0.048006	7.38125e-06	6.11459e-06	3.97806e-06	3.3804e-06	1	0.95	peritrichous flagella (chemotaxis regulatory protein CheY )
VFG013282	0.0046405	0.040426	1.31839e-06	2.62634e-06	6.38432e-07	1.51471e-06	0.91	0.61	LOS (PE-tn-6--lipooligosaccharide phosphorylethanolamine transferase )
VFG035700	2.3396e-05	0.00065551	1.02312e-06	6.27401e-06	3.68729e-06	1.29729e-05	0.39	0.8	ACE T6SS (hypothetical protein )
VFG015004	6.5624e-05	0.0014843	3.42014e-06	1.07912e-05	9.76996e-06	2.20485e-05	0.91	1	Alginate regulation (Peptidase M50, putative membrane-associated zinc metallopeptidase )
VFG004083	0.012177	0.081971	4.68039e-08	2.91998e-07	2.3995e-07	8.94214e-07	0.04	0.23	Fim (outer membrane usher protein FimD precursor )
VFG000331	0.0017877	0.018879	6.18683e-06	1.46227e-05	1.09525e-05	2.53076e-05	0.98	1	LOS (ADP-heptose synthase )
VFG015904	0.024889	0.13544	1.25748e-06	7.49973e-06	6.95004e-08	2.30401e-07	0.41	0.2	Phytotoxin syringopeptin (Amino acid adenylation )
VFG011865	0.023646	0.13027	8.32734e-09	2.06819e-08	9.43187e-10	4.37242e-09	0.2	0.05	Flagella (flagellar M-ring protein FliF )
VFG024133	0.016968	0.10388	3.79724e-07	7.03546e-07	1.51902e-07	2.64709e-07	0.65	0.45	Sigma F (sigma-70 family RNA polymerase sigma factor )
VFG031677	7.6088e-05	0.0016263	2.50047e-05	1.32335e-05	1.42087e-05	1.19249e-05	1	1	SenX3 (sensor histidine kinase SenX3 )
VFG026710	0.0045914	0.04011	6.01085e-07	7.8314e-07	2.0599e-07	2.67738e-07	0.89	0.68	ABC transporter (Iron import ATP-binding/permease protein IrtA (Iron-regulated transporter A) )
VFG035850	0.0001678	0.0029651	2.77727e-07	1.79356e-06	4.90962e-07	1.92374e-06	0.13	0.5	ACE T6SS (hypothetical protein )
VFG013165	9.3044e-05	0.001873	3.65537e-06	1.18879e-05	1.09646e-05	2.62517e-05	0.85	0.98	LOS (UDP-3-O-(3-hydroxymyristoyl) glucosamine N-acyltransferase )
VFG013532	0.007869	0.059807	5.81103e-07	6.94538e-07	2.68827e-07	4.90354e-07	0.8	0.68	Exopolysaccharide (glucose-6-phosphate isomerase )
VFG007394	0.0020772	0.02125	2.57092e-07	4.71747e-07	2.64909e-08	9.21571e-08	0.46	0.2	Flagella (flagellar biosynthesis protein )
VFG043104	2.935e-06	0.00016675	2.61792e-06	1.11017e-05	8.50165e-06	1.82347e-05	0.65	0.93	peritrichous flagella (flagellar protein FliS )
VFG042331	0.0052773	0.044692	0	0	3.49994e-07	2.2112e-06	0	0.16	HpmA-HpmB (hemolysin )
VFG015001	0.0065306	0.052413	8.59091e-07	1.60814e-06	4.84834e-07	1.12283e-06	0.87	0.64	Alginate regulation (RIP metalloprotease RseP )
VFG013632	0.025795	0.13898	1.18837e-06	2.38518e-06	6.00938e-07	1.33625e-06	0.8	0.57	Heme biosynthesis (putative uroporphyrin-III C-methyltransferase )
VFG044172	0.00017423	0.0030271	5.91405e-07	8.44559e-07	4.3066e-06	9.31707e-06	0.83	0.91	Chu (ATP-binding hydrophilic protein ChuV )
VFG042728	0.00052514	0.0071788	4.04426e-06	1.20433e-05	1.12014e-05	2.48331e-05	0.87	0.98	curli fibers (DNA-binding transcriptional regulator CsgD )
VFG042087	1.3005e-06	0.00011081	1.7087e-06	1.02425e-05	6.09525e-06	1.89825e-05	0.48	0.91	ETT2 (EprH )
VFG034642	0.026164	0.13898	7.5895e-08	5.14745e-07	2.44086e-07	1.15851e-06	0.02	0.16	CFA/I fimbriae (minor pilin protein )
VFG007017	0.0013661	0.015289	0	0	3.40982e-07	2.23123e-06	0	0.2	RTX toxin (RTX protein )
VFG037939	0.049975	0.21393	1.44947e-05	1.37015e-05	1.24811e-05	1.71981e-05	1	1	Capsule (Putative NeuA )
VFG019900	0.0042031	0.037135	2.00667e-05	2.48199e-05	9.38647e-06	1.22996e-05	1	1	Alginate biosynthesis (poly(beta-D-mannuronate) O-acetylase )
VFG004568	0.021987	0.12343	3.08971e-08	1.34009e-07	6.45196e-08	1.35375e-07	0.07	0.25	Elastin binding protein (putative elastin binding protein )
VFG043072	1.246e-05	0.0004212	2.58865e-06	1.11852e-05	9.2383e-06	2.02863e-05	0.7	0.93	peritrichous flagella (flagella synthesis protein FlgN )
VFG043040	0.00068839	0.0088348	6.43247e-06	1.77781e-05	1.8917e-05	3.80246e-05	0.96	1	peritrichous flagella (methyl accepting chemotaxis protein II )
VFG036998	6.1002e-05	0.0013899	1.78772e-05	4.29606e-05	4.58447e-05	9.14997e-05	1	1	MtrCDE (drug efflux transport protein MtrD )
VFG013216	0.033483	0.16555	1.0961e-06	2.27177e-06	5.52779e-07	1.22131e-06	0.78	0.55	P5 protein (Outer membrane protein P5 )
VFG012898	0.0016875	0.018066	6.69735e-07	2.18916e-06	4.53654e-06	1.66533e-05	0.52	0.84	T2SS (Type II secretion system) (putative type II secretion protein )
VFG043087	0.00024006	0.0039398	2.6163e-06	8.12414e-06	6.62768e-06	1.30999e-05	0.98	0.98	peritrichous flagella (flagellar biosynthesis protein FlhB )
VFG015863	0.017486	0.10626	3.77372e-09	1.78975e-08	4.56166e-08	1.41003e-07	0.04	0.2	Phytotoxin coronatine (coronafacic acid synthetase, ligase component )
VFG034106	0.00045347	0.0064694	4.06649e-07	1.48255e-06	2.24785e-06	4.75507e-06	0.48	0.75	Yersiniabactin siderophore (High-molecular-weight nonribosomal peptide/polyketide synthetase 2 (HMWP2) )
VFG037105	0.0096798	0.069847	1.00744e-05	1.96135e-05	1.64376e-05	2.69435e-05	1	1	Methionine sulphoxide reductase (peptide methionine sulfoxide reductase MsrA/MsrB [includes: thioredoxin, peptide methionine sulfoxide reductase MsrA (protein-methionine-S-oxide reductase; peptide Met(O) reductase) and peptide methio )
VFG034360	0.00013637	0.0025472	3.36134e-07	7.8374e-07	3.28372e-06	7.4411e-06	0.43	0.8	Hemin uptake (putative iron compound ABC transporter permease )
VFG031355	0.0058418	0.048006	2.26924e-06	1.5035e-06	1.52534e-06	1.61234e-06	1	0.93	P(1)-type Mn2+ transporting ATPase (cadmium transporting P-type ATPase )
VFG002335	0.010836	0.075307	6.94745e-09	3.74879e-08	6.98669e-07	2.91187e-06	0.04	0.23	Flagella (flagellar motor switch protein FliM )
VFG042076	0.015093	0.095394	9.14971e-08	3.57641e-07	1.25242e-06	6.19799e-06	0.26	0.52	ETT2 (EivG )
VFG035350	0.0031816	0.029804	1.19891e-07	7.94197e-07	3.52907e-07	8.45519e-07	0.04	0.27	SCI-I T6SS (ImpA domain-containing protein )
VFG034448	0.0023523	0.023599	1.23435e-07	4.93697e-07	3.34407e-07	9.07973e-07	0.22	0.5	E. coli common pilus (ECP) (putative fimbrial protein )
VFG010518	0.0072104	0.056627	8.08651e-06	1.20154e-05	1.08284e-05	1.15472e-05	1	1	Enhanced entry proteins (TPR repeat protein )
VFG021729	0.01228	0.082397	2.16986e-09	1.47167e-08	1.56781e-07	9.20631e-07	0.02	0.18	Peg (fimbrial usher protein )
VFG013568	0.028063	0.14534	1.43491e-06	3.26281e-06	5.77245e-07	1.32469e-06	0.76	0.55	Haemophilus iron transport locus (iron(III)-transport system permease protein hFbpB )
VFG012977	0.00029071	0.0046246	1.72477e-06	4.42417e-06	5.56006e-06	9.38513e-06	0.8	0.95	Enterobactin synthesis (2,3-dihydro-2,3-dihydroxybenzoate dehydrogenase )
VFG013344	0.003723	0.033806	5.5979e-07	1.47114e-06	9.00663e-08	2.17749e-07	0.63	0.3	LOS (membrane component of ABC transporter FtsEX )
VFG035501	0.027285	0.14282	1.47026e-08	9.97182e-08	3.88256e-08	1.07646e-07	0.02	0.16	ACE T6SS (hypothetical protein )
VFG016434	0.028777	0.1483	3.8349e-07	6.73451e-07	2.13263e-06	8.58317e-06	0.48	0.68	Polysaccharide capsule (capsular polysaccharide biosynthesis protein )
VFG012256	0.00051183	0.0070599	7.261e-08	2.46216e-07	1.59052e-06	3.75182e-06	0.11	0.43	P fimbriae (major pilu subunit operon regulatory protein PapB )
VFG042717	0.0068806	0.054728	8.62477e-08	4.45297e-07	2.29484e-07	6.21915e-07	0.13	0.36	F9 fimbriae (putative fimbrial-like protein )
VFG035269	0.0055116	0.045771	5.11196e-07	3.27915e-06	1.01302e-06	2.19936e-06	0.33	0.57	SCI-I T6SS (hypothetical protein )
VFG013037	2.2073e-07	9.8429e-05	1.14421e-06	4.78015e-06	4.10098e-06	1.11656e-05	0.52	0.98	Enterobactin transport (ferric enterobactin transport protein )
VFG027033	0.0034758	0.032029	3.37647e-07	5.77482e-07	1.03399e-07	2.07218e-07	0.67	0.41	Sigma E (RNA polymerase, sigma 29 subunit, SigE )
VFG013312	3.0397e-05	0.00079776	3.237e-06	1.07782e-05	9.78618e-06	2.40726e-05	0.83	1	LOS (3-deoxy-D-manno-octulosonic-acid transferase )
VFG043099	0.022567	0.12566	4.96032e-06	9.22984e-06	9.26828e-06	1.77756e-05	0.98	1	peritrichous flagella (cystine transporter subunit )
VFG037035	0.015246	0.095691	1.24867e-08	2.94957e-08	1.10375e-09	7.32148e-09	0.17	0.02	Catalase (catalase )
VFG021055	0.045713	0.20209	9.63878e-07	1.33308e-06	2.33782e-06	4.0187e-06	0.91	0.95	Mg2+ transport (Magnesium transport ATPase, P-type 2 )
VFG014883	0.037017	0.17739	9.91966e-07	2.01174e-06	4.53466e-07	1.26025e-06	0.52	0.3	Alginate biosynthesis (alginate biosynthesis protein AlgA )
VFG004061	0.00034954	0.0053295	1.13408e-08	3.46961e-08	6.28934e-07	3.07975e-06	0.13	0.45	PhoPQ (transcriptional regulatory protein PhoP, regulator of virulence determinants )
VFG044347	0.029522	0.15113	1.34989e-06	4.56923e-06	1.92921e-07	4.68077e-07	0.59	0.39	achromobactin (4-aminobutyrate aminotransferase )
VFG009606	9.1673e-05	0.0018573	2.90985e-06	9.177e-06	9.04339e-06	1.96905e-05	0.85	1	Nitrate reductase (NarH )
VFG042094	1.8998e-06	0.0001313	1.52054e-06	9.13413e-06	4.86758e-06	1.45038e-05	0.37	0.84	ETT2 (hypothetical protein )
VFG036082	0.0041775	0.037067	2.91878e-08	8.69731e-08	4.97942e-07	1.63904e-06	0.2	0.45	Colicin-like Usp (Uropathogenic specific protein (EC 31211) )
VFG035571	0.0055446	0.045922	2.26304e-07	8.41478e-07	8.93277e-09	5.92533e-08	0.22	0.02	ACE T6SS (ATP-dependent Clp proteinase ATP-binding subunit )
VFG034563	0.044801	0.19908	5.59586e-08	2.49397e-07	6.13178e-07	2.46592e-06	0.22	0.39	EaeH (Putative adhesin protein )
VFG005766	0.027271	0.14282	1.96839e-05	1.70834e-05	1.26855e-05	1.38601e-05	1	0.95	Beta-hemolysin/cytolysin (hypothetical protein )
VFG014303	0.018756	0.11212	1.17843e-07	1.81605e-07	1.42148e-07	4.69078e-07	0.5	0.23	Flagella (flagellin type B )
VFG044441	0.011052	0.076297	4.28499e-08	1.28747e-07	1.82631e-07	3.68817e-07	0.15	0.39	direct heme uptake system (HuvD protein )
VFG007099	0.046581	0.20458	4.52487e-10	3.06891e-09	3.70435e-09	1.0044e-08	0.02	0.14	eps (Type II secretory pathway, ATPase EpsE )
VFG044250	0.032678	0.16274	5.56845e-07	6.08525e-07	8.50931e-07	7.65956e-07	0.91	0.89	direct heme uptake system (ABC-type hemin transporter, ATP-binding protein )
VFG043225	4.0942e-05	0.0010066	9.67506e-07	5.93901e-06	7.33477e-07	1.33489e-06	0.2	0.61	lateral flagella (flagellum-specific ATP synthase )
VFG042222	0.026164	0.13898	5.96436e-08	4.04523e-07	4.7083e-07	2.89347e-06	0.02	0.16	T3SS (type III effector avrA1 )
VFG000765	0.0092729	0.067697	3.8562e-06	2.48488e-05	2.40314e-06	8.41022e-06	0.2	0.45	Per (transcriptional regulator BfpW )
VFG012236	0.0033159	0.030829	1.20705e-07	7.96896e-07	8.92493e-07	2.79329e-06	0.04	0.27	P fimbriae (chaperone protein PapD )
VFG009829	0.033428	0.16541	9.54909e-06	1.72648e-05	5.9582e-06	8.97647e-06	1	0.95	PrrA/B (hypothetical protein )
VFG019033	0.021732	0.12255	4.08561e-08	9.79543e-08	1.98948e-07	5.16371e-07	0.43	0.64	Laminin-binding protein (adhesion lipoprotein )
VFG043231	0.00057332	0.0077021	1.46971e-06	8.57945e-06	1.02759e-06	1.61155e-06	0.61	0.82	lateral flagella (flagellar basal body rod protein FlgG )
VFG018658	0.039495	0.18457	6.71683e-07	1.68742e-06	8.97133e-07	3.52851e-06	0.89	0.77	Streptococcal glucosyltransferases (glucosyltransferase G )
VFG016390	0.00042579	0.0061164	8.33891e-05	4.45999e-05	0.000123903	7.47643e-05	1	1	Polysaccharide capsule (NAD dependent epimerase/dehydratase family protein )
VFG038902	2.1129e-06	0.00013895	2.86164e-06	1.04748e-05	9.8035e-06	1.9612e-05	0.91	1	Hemolysin, HlyA (hemolysin )
VFG033158	0.019608	0.11464	3.90493e-08	2.46204e-07	2.82317e-07	8.94464e-07	0.04	0.2	P fimbriae (pap operon regulatory protein PapI )
VFG018014	0.04993	0.21389	6.16906e-08	2.47465e-07	1.90234e-08	8.78245e-08	0.22	0.07	LOS (hypothetical protein )
VFG034556	0.00029731	0.0046817	6.18107e-07	3.90404e-06	2.31427e-06	1.14653e-05	0.41	0.75	EaeH (adhesin )
VFG037112	0.0053172	0.04474	1.14427e-05	2.03374e-05	2.07883e-05	3.55468e-05	1	1	Methionine sulphoxide reductase (peptide methionine sulfoxide reductase msrA/msrB )
VFG021350	3.2836e-06	0.00017308	2.25303e-06	9.94911e-06	5.6025e-06	1.73344e-05	0.72	1	Lpf (outer membrane usher protein FimD )
VFG001145	0.019906	0.11464	0	0	6.38772e-08	3.25004e-07	0	0.11	Haemagglutinating pili (periplasmic chaperone )
VFG042678	0.041129	0.18842	1.42776e-09	9.68356e-09	3.94173e-08	1.27944e-07	0.02	0.14	Putative fimbriae (fimbrial protein )
VFG038274	3.3369e-05	0.00086122	4.87723e-07	1.86306e-06	6.36443e-07	1.17048e-06	0.41	0.84	T2SS (general secretion pathway protein D )
VFG033135	0.012177	0.081971	7.74436e-08	4.89804e-07	4.4554e-07	1.39211e-06	0.04	0.23	P fimbriae (minor pilin subunit PapH )
VFG013401	0.023792	0.13096	1.30026e-06	2.54149e-06	6.37434e-07	1.32837e-06	0.85	0.66	LOS (ADP-heptose--lipooligosaccharide heptosyltransferase II )
VFG023807	0.0037506	0.033957	7.79943e-08	1.18866e-07	1.12426e-08	2.78868e-08	0.39	0.16	exochelin (ferric enterobactin transporter permease FepD )
VFG032440	0.0020731	0.021243	2.93224e-06	4.44597e-06	1.24426e-06	2.6797e-06	0.89	0.7	Sortase B (hypothetical protein )
VFG035710	1.7883e-05	0.00053221	7.19526e-07	4.30449e-06	2.57814e-06	8.99751e-06	0.43	0.89	EHS (hypothetical protein )
VFG012144	0.030212	0.15378	5.41756e-10	2.5692e-09	1.17392e-08	3.41628e-08	0.04	0.18	Enterotoxin (probable enterotoxin )
VFG033283	1.4594e-05	0.00047278	2.57234e-07	1.29208e-06	1.33678e-06	4.2022e-06	0.46	0.89	Type I fimbriae (fimbrial outer membrane usher protein )
VFG022917	1.8361e-06	0.00013127	3.00439e-07	1.31274e-06	9.04589e-07	2.12714e-06	0.5	0.84	PhoP/R (two-component system response phosphate sensor kinase PhoR )
VFG036022	0.00011637	0.0022255	9.26115e-08	2.34553e-07	6.52211e-07	1.60463e-06	0.37	0.75	Cah, AIDA-I type (putative adhesin autotransporter )
VFG021592	0.030965	0.15623	8.38442e-07	5.65209e-06	2.41541e-06	1.15875e-05	0.09	0.25	Stf (fimbrial subunit )
VFG013000	2.8209e-05	0.00074983	6.36492e-07	2.50629e-06	1.907e-06	5.13836e-06	0.57	0.86	Enterobactin synthesis (Enterobactin synthetase component F )
VFG021497	5.4462e-05	0.001264	2.92359e-07	1.24305e-06	7.14568e-07	1.84873e-06	0.26	0.68	Std (fimbrial usher protein )
VFG043085	1.7191e-06	0.0001258	1.67274e-06	7.39763e-06	5.26207e-06	1.14886e-05	0.52	0.91	peritrichous flagella (flagellar protein )
VFG034713	0.0012947	0.014669	8.67654e-08	4.12511e-07	2.00803e-07	4.81793e-07	0.28	0.59	CFA/I fimbriae (hypothetical protein )
VFG035681	0.02957	0.15125	4.28735e-08	2.06834e-07	6.46918e-07	1.61785e-06	0.22	0.39	ACE T6SS (hypothetical protein )
VFG021474	0.00010282	0.0020175	2.47303e-06	1.21261e-05	6.83725e-06	1.67469e-05	0.85	0.98	Stc (fimbrial usher protein )
VFG035952	0.0077295	0.058991	5.77913e-07	2.90376e-06	9.51659e-07	3.54058e-06	0.54	0.84	UpaG adhesin, trimeric AT (adhesin )
VFG013229	0.036346	0.17495	1.43103e-06	1.77405e-06	1.05773e-06	2.52766e-06	0.93	0.8	Flp pili (tight adherence protein A )
VFG018562	0.00034207	0.0052406	6.38746e-07	2.89512e-06	2.03804e-06	6.17658e-06	0.33	0.66	TTSS (SPI-1 encode) (hypothetical protein )
VFG037005	0.039944	0.18569	1.07418e-06	8.90415e-07	2.15159e-06	2.61958e-06	0.96	0.95	MtrCDE (multiple transferable resistance system protein MtrD )
VFG014339	0.026821	0.14113	7.65729e-07	1.7873e-06	1.59775e-07	5.43972e-07	0.46	0.3	Flagella (flagellar protein FliS )
VFG035937	1.1145e-05	0.00038945	2.4656e-07	7.64215e-07	1.59467e-06	5.57567e-06	0.65	0.98	Enteroaggregative immunoglobulin repeat protein (putative invasin )
VFG035545	0.034884	0.17071	1.3603e-08	5.90628e-08	1.4209e-07	5.17455e-07	0.11	0.27	ACE T6SS (hypothetical protein )
VFG040953	9.9023e-06	0.00035602	1.87322e-06	8.17978e-06	6.20228e-06	1.47601e-05	0.57	0.95	gsp (general secretion pathway protein F )
VFG000939	0.00051362	0.007068	2.30014e-07	6.08972e-07	1.81995e-06	3.29513e-06	0.48	0.75	Aerobactin (aerobactin siderophore biosynthesis protein IucB )
VFG013020	3.997e-07	9.8429e-05	2.14906e-06	9.41898e-06	7.46762e-06	1.66135e-05	0.65	0.95	Enterobactin transport (ferric enterobactin binding protein periplasmic component )
VFG044304	0.044682	0.19908	1.20299e-06	1.31968e-06	1.0102e-06	2.28556e-06	0.91	0.84	yersiniabactin-related (siderophore ABC transporter ATP-binding/permease )
VFG032495	0.013931	0.090608	1.29073e-06	1.35387e-06	7.12932e-07	8.90025e-07	0.96	0.84	Bile-salt hydrolase (hypothetical protein )
VFG042625	0.024041	0.13186	1.45166e-09	9.84563e-09	1.0818e-06	6.60559e-06	0.02	0.16	Proteus-like (MR/P) fimbriae, mannose resistant (biofilm formation) (fimbrial subunit )
VFG034570	0.00060105	0.0079883	2.44065e-07	9.94565e-07	5.58815e-07	1.64708e-06	0.39	0.7	EaeH (putative adhesin/invasin )
VFG007631	0.00014924	0.0027222	3.35062e-07	1.54294e-06	1.25885e-06	2.52079e-06	0.5	0.75	Capsular polysaccharide (chain length regulator (capsular polysaccharide biosynthesis) )
VFG035967	0.028663	0.14783	1.2922e-07	2.95813e-07	4.8073e-07	8.98971e-07	0.52	0.66	UpaG adhesin, trimeric AT (adhesin )
VFG040948	2.4068e-06	0.0001521	1.67052e-06	7.14655e-06	6.55499e-06	1.57415e-05	0.63	0.95	gsp (general secretion pathway protein K )
VFG018225	0.00045295	0.0064694	1.58319e-07	8.2125e-07	6.20745e-07	1.43793e-06	0.17	0.5	E. coli common pilus (ECP) (conserved protein )
VFG014918	4.7898e-06	0.00021746	6.08735e-07	1.94008e-06	1.65854e-06	3.25665e-06	0.57	0.95	Alginate regulation (RNA polymerase sigma-H factor AlgT )
VFG043117	4.2603e-07	9.8429e-05	2.02276e-06	8.97885e-06	6.38923e-06	1.37251e-05	0.63	0.98	peritrichous flagella (flagellar biosynthesis protein FliP )
VFG011729	0.0025099	0.024899	1.41079e-05	1.93175e-05	2.32416e-05	2.83039e-05	1	1	Capsule biosynthesis and transport (arabinose-5-phosphate isomerase )
VFG034884	0.0021987	0.022273	5.20664e-08	1.87137e-07	1.17651e-07	1.71165e-07	0.13	0.43	EspX6 (hypothetical protein )
VFG021787	0.0097932	0.070502	6.6469e-07	1.28505e-06	2.52978e-06	6.37189e-06	0.93	0.98	ABC-type heme transporter (iron ABC transporter permease )
VFG042681	0.0001714	0.0029863	3.23433e-06	1.30428e-05	9.64697e-06	2.87446e-05	0.67	0.89	type 1 fimbriae (fimbrial chaperone protein )
VFG000744	0.048529	0.20991	4.63155e-08	3.14127e-07	9.57078e-07	6.27685e-06	0.02	0.14	EspB (EspB )
VFG038623	0.01689	0.10372	1.83319e-06	1.90093e-06	1.47031e-06	3.07983e-06	0.78	0.59	Polar flagella (flagellar hook-basal body complex protein FliE )
VFG038686	0.0076319	0.058533	1.60988e-06	1.0882e-05	0	0	0.15	0	ND (flagellar biosynthesis protein FlhF )
VFG034386	0.00051073	0.0070599	3.24258e-06	1.15662e-05	1.15688e-05	2.85911e-05	0.7	0.89	E. coli common pilus (ECP) (putative fimbrial transcriptional regulator )
VFG035891	0.00021335	0.0035459	7.17049e-08	4.34368e-07	1.38995e-06	3.3104e-06	0.11	0.43	ACE T6SS (hypothetical protein )
VFG035839	0.0038709	0.034793	2.01991e-07	1.26283e-06	9.57009e-07	5.52486e-06	0.13	0.41	ACE T6SS (hypothetical protein )
VFG033171	0.0005119	0.0070599	9.23103e-07	4.37835e-06	1.44815e-06	3.00796e-06	0.37	0.7	Type I fimbriae (tyrosine recombinase )
VFG035622	1.2612e-05	0.00042179	1.15515e-06	7.05963e-06	4.41027e-06	1.61698e-05	0.41	0.86	ACE T6SS (hypothetical protein )
VFG042510	0.0447	0.19908	3.38941e-09	2.29881e-08	9.57164e-08	3.89924e-07	0.02	0.14	coli surface antigen CS18 (PCFO20) (FotS )
VFG011932	0.044293	0.19835	3.20622e-06	5.05178e-06	1.76375e-06	4.56867e-06	0.76	0.68	Flagella (flagellar biosynthetic protein FliP )
VFG033322	8.2646e-06	0.00031732	6.54148e-07	3.22832e-06	1.84056e-06	5.08951e-06	0.26	0.7	Type I fimbriae (minor component of type 1 fimbriae )
VFG043101	3.186e-05	0.00082571	3.01852e-06	1.12923e-05	1.16211e-05	2.78584e-05	0.8	0.98	peritrichous flagella (flagellar biosynthesis sigma factor )
VFG000930	4.1754e-06	0.00020521	9.53268e-07	3.22421e-06	3.9155e-06	7.24078e-06	0.85	0.98	Enterobactin (enterobactin synthase multienzyme complex component, ATP-dependent )
VFG012174	0.0046088	0.040206	4.7044e-06	5.41422e-06	1.37504e-05	2.04174e-05	0.98	0.98	Hemolysin (hemolysin A )
VFG002417	5.128e-06	0.00022621	1.8228e-06	7.7357e-06	7.34711e-06	1.89356e-05	0.61	0.86	ECP (E. coli common pilus chaperone EcpE )
VFG007528	0.0001637	0.0029009	3.34038e-07	1.14934e-06	0	0	0.28	0	Flagella (flagellin )
VFG010885	0.025666	0.13894	3.55195e-06	8.5485e-06	7.16194e-06	1.47296e-05	0.98	1	Cytochrome c muturation (ccm) locus (cytochrome c-type biogenesis protein CcmF )
VFG012990	1.7173e-06	0.0001258	1.79682e-06	7.11593e-06	5.71127e-06	1.29407e-05	0.83	1	Enterobactin synthesis (2,3-dihydroxybenzoate-AMP ligase )
VFG042800	0.0001043	0.0020401	4.14722e-06	1.33054e-05	1.36262e-05	3.30461e-05	0.85	0.95	Hemorrhagic Coli pili (HCP) (putative major pilin subunit )
VFG015519	0.030784	0.156	2.17353e-07	7.63126e-07	3.62289e-07	9.78561e-07	0.24	0.48	Phenazines biosynthesis (probable phenazine biosynthesis protein )
VFG036043	0.0020512	0.021054	6.04767e-07	2.63614e-06	8.05519e-07	2.27154e-06	0.37	0.7	AatA, AIDA-I type (hypothetical protein )
VFG001952	0.0075913	0.058533	3.60088e-07	5.20729e-07	1.27812e-07	2.26164e-07	0.72	0.48	Capsule (phosphoheptose isomerase )
VFG005932	0.017656	0.10704	2.24247e-06	2.82946e-06	1.00335e-06	2.18911e-06	0.76	0.73	Capsule (glycosyl transferase, group 2 family protein )
VFG017683	0.048091	0.20951	6.18147e-06	4.27346e-06	9.62936e-06	8.68447e-06	1	1	Isocitrate lyase (isocitrate lyase )
VFG034616	1.2635e-07	8.7322e-05	1.43489e-06	9.09425e-06	6.02577e-06	2.13041e-05	0.26	0.82	CFA/I fimbriae (fimbrial subunit )
VFG036593	0.010287	0.072381	2.17406e-09	1.47452e-08	3.17018e-08	9.58226e-08	0.02	0.18	Lactoferrin-binding protein (lactoferrin-binding protein )
VFG013350	0.00011911	0.0022519	9.13881e-07	4.73746e-06	2.4357e-06	7.19141e-06	0.48	0.75	LOS (UDP-glucose pyrophosphorylase )
VFG012323	1.1883e-06	0.00010917	2.05032e-06	9.81581e-06	6.39446e-06	1.74585e-05	0.61	0.95	Type I fimbriae (FimH protein precursor )
VFG034129	0.00020917	0.0035068	5.33879e-07	1.86343e-06	2.82356e-06	6.0612e-06	0.61	0.89	Yersiniabactin siderophore (Thiazolinyl-S-HMWP1 reductase YbtU )
VFG042079	0.0017565	0.018612	1.10546e-08	7.49757e-08	3.78111e-07	1.74165e-06	0.02	0.25	ETT2 (hypothetical protein )
VFG015175	0.0070526	0.055882	2.47123e-06	9.32962e-06	5.36959e-06	1.64285e-05	0.8	0.95	P. syringae TTSS (type III transcriptional regulator HrpS )
VFG010881	0.010403	0.073032	5.70241e-06	1.12997e-05	1.1234e-05	2.16536e-05	1	1	Cytochrome c muturation (ccm) locus (cytochrome c-type biogenesis protein CcmE )
VFG036990	9.4787e-05	0.0018897	3.37317e-06	1.07095e-05	1.04036e-05	2.66753e-05	0.85	1	MtrCDE (membrane fusion protein )
VFG030684	0.0012596	0.014323	1.55344e-05	1.19378e-05	2.79818e-05	2.34138e-05	1	1	Trehalose-recycling ABC transporter (ABC transporter--like protein )
VFG033284	1.4061e-06	0.00011463	3.81577e-07	1.18455e-06	2.29965e-06	4.75863e-06	0.43	0.91	Type I fimbriae (fimbrial outer membrane usher protein )
VFG000421	0.00062996	0.0083016	5.27719e-06	1.47243e-05	1.39824e-05	2.86823e-05	0.96	1	F1 antigen (putative F1 operon positive regulatory protein )
VFG043303	0.048838	0.21095	6.50002e-07	6.79381e-07	6.43781e-07	8.63367e-07	0.96	0.7	HexNAc (chemotaxis protein )
VFG010516	0.0085418	0.063477	1.36603e-06	8.49182e-06	1.87174e-08	7.91233e-08	0.35	0.11	Enhanced entry proteins (hypothetical protein )
VFG010931	0.0006858	0.0088348	0	0	7.14769e-06	4.69675e-05	0	0.23	FHA-like proteins (adhesin )
VFG034566	9.0816e-07	0.00010917	5.84757e-07	2.61578e-06	1.3675e-06	2.9775e-06	0.61	0.93	EaeH (putative adhesin/invasin )
VFG026315	0.033258	0.1647	2.23398e-07	6.09831e-07	5.92891e-07	1.14361e-06	0.46	0.61	Capsule I (group 1 family glycosyl transferase )
VFG014277	0.014101	0.090608	4.51646e-08	1.26498e-07	0	0	0.13	0	Flagella (flagellar hook-associated protein FlgK )
VFG012548	0.0028195	0.027224	1.47811e-07	5.34513e-07	7.95356e-07	1.74688e-06	0.5	0.7	Yersiniabactin siderophore (yersiniabactin biosynthetic protein )
VFG035841	4.2731e-05	0.0010382	9.88299e-07	4.8403e-06	2.70077e-06	9.02122e-06	0.39	0.82	ACE T6SS (hypothetical protein )
VFG035946	1.2202e-06	0.00010917	1.64183e-07	7.31615e-07	6.58281e-07	1.51593e-06	0.43	0.86	UpaG adhesin, trimeric AT (adhesin )
VFG017747	0.0061029	0.049686	1.54159e-06	2.06703e-06	6.66706e-07	6.77894e-07	0.96	0.82	Capsule biosynthesis and transport (D-glycero-D-manno-heptose 1-phosphate guanosyltransferase )
VFG002535	0.042706	0.19389	1.66799e-07	5.53154e-07	1.10029e-08	4.79476e-08	0.22	0.07	Flagella (flagellin )
VFG021589	0.030881	0.15613	4.63777e-08	2.18875e-07	1.304e-06	6.61705e-06	0.07	0.23	Stf (minor fimbrial subunit stff )
VFG033141	0.00070808	0.0090067	1.33156e-09	9.03105e-09	1.95232e-07	1.01178e-06	0.02	0.27	P fimbriae (major pilin protein PapA )
VFG035450	0.00076035	0.0095736	1.82154e-07	4.48357e-07	2.61917e-06	5.76967e-06	0.37	0.66	ACE T6SS (putative type VI secretion system protein )
VFG042446	0.0019021	0.019851	2.17003e-06	6.84952e-06	5.23418e-06	1.5584e-05	0.83	0.98	F1845 fimbrial adhesin (DaaC usher protein )
VFG005811	0.019906	0.11464	0	0	9.65569e-09	3.01509e-08	0	0.11	Pneumococcal surface antigen A / Metal binding protein SloC (putative ABC transporter, metal binding lipoprotein; surface adhesin precursor; saliva-binding protein; lipoprotein receptor LraI (LraI family) )
VFG007603	0.00038696	0.0056766	7.24015e-07	1.0492e-06	2.49507e-07	6.2756e-07	0.8	0.57	Flagella (flagellar motor protein )
VFG012988	3.048e-06	0.00016777	6.13395e-07	2.61658e-06	2.50254e-06	5.19814e-06	0.48	0.91	Enterobactin synthesis (2,3-dihydroxybenzoate-AMP ligase )
VFG014013	0.019906	0.11464	0	0	5.59914e-08	2.34368e-07	0	0.11	Type IV pili twitching motility related proteins (Response regulator receiver domain protein (CheY) )
VFG034692	5.2095e-07	9.9292e-05	2.04275e-06	8.91065e-06	7.38658e-06	1.77682e-05	0.76	0.98	CFA/I fimbriae (hypothetical protein )
VFG005812	0.022673	0.12602	1.21219e-06	2.56637e-06	5.69874e-07	1.26648e-06	0.8	0.59	Pneumococcal iron uptake (iron-compound ABC transporter, iron-compound-binding protein )
VFG014635	0.018764	0.11212	4.27355e-06	5.00829e-06	2.74481e-06	5.10471e-06	0.85	0.75	Flagella (flagellar biosynthesis sigma factor FliA )
VFG042883	0.0036623	0.033352	1.24488e-08	4.21757e-08	3.69479e-06	1.79854e-05	0.09	0.32	type IV pili (hypothetical protein )
VFG012554	5.361e-05	0.0012489	2.27845e-07	7.93155e-07	1.32374e-06	3.66046e-06	0.43	0.8	Yersiniabactin siderophore (yersiniabactin biosynthetic protein )
VFG033065	0.048529	0.20991	7.42933e-08	5.03882e-07	1.6779e-07	9.49782e-07	0.02	0.14	Intimin (intimin )
VFG034289	0.010983	0.075905	3.47807e-07	7.83346e-07	4.18795e-06	1.089e-05	0.5	0.66	Hemin uptake (putative periplasmic binding protein )
VFG043227	0.00010723	0.0020908	1.34073e-06	8.5765e-06	9.15646e-07	1.74558e-06	0.17	0.57	lateral flagella (flagellar basal body rod protein FlgB )
VFG035543	0.00059009	0.0078932	9.37033e-07	5.8213e-06	3.15294e-06	1.2653e-05	0.39	0.68	ACE T6SS (hypothetical protein )
VFG043156	1.0408e-06	0.00010917	2.31536e-06	9.90323e-06	7.1063e-06	1.64779e-05	0.78	0.98	lateral flagella (flagellar biosynthesis protein )
VFG006794	0.037666	0.17884	4.01585e-06	3.56459e-06	3.11373e-06	4.00056e-06	0.96	1	Serine-threonine phosphatase (hypothetical protein )
VFG041176	6.3443e-06	0.0002614	1.66799e-05	7.26016e-05	4.76549e-05	0.000153891	0.98	1	T6SS (RHS family protein )
VFG034008	0.00047169	0.006668	5.83045e-07	2.03644e-06	3.12533e-06	6.78903e-06	0.59	0.86	Yersiniabactin siderophore (salicylate synthase Irp9 )
VFG042977	0.035222	0.17142	6.01095e-09	2.55279e-08	7.91854e-08	3.59882e-07	0.07	0.23	Ebp pili (endocarditis and biofilm-associated pilus minor subunit EbpB )
VFG000812	0.0074132	0.057494	3.98023e-08	2.69952e-07	6.4762e-07	4.22507e-06	0.02	0.2	TTSS (ATPase EscN )
VFG006111	0.04038	0.18674	3.23285e-07	1.296e-06	4.32515e-08	1.40551e-07	0.37	0.18	LOS synthesis (lipooligosaccharide glycosyl transferase G )
VFG013348	0.011442	0.078294	9.62348e-06	2.14459e-05	1.94653e-05	4.40197e-05	0.98	1	LOS (carbon storage regulator )
VFG007456	4.0666e-05	0.0010037	7.217e-07	9.55951e-07	2.23966e-07	5.28169e-07	0.83	0.57	Flagella (flagellum-specific ATP synthase )
VFG012149	4.0173e-05	0.00099552	3.05523e-06	1.1582e-05	9.20148e-06	2.02316e-05	0.8	1	Enterotoxin (probable enterotoxin )
VFG033131	2.8301e-06	0.00016452	8.01916e-08	5.29299e-07	6.54614e-07	2.05017e-06	0.04	0.5	P fimbriae (Outer membrane usher protein PapC precursor )
VFG035645	0.00035954	0.0053888	1.65683e-06	1.00638e-05	5.80139e-06	2.16638e-05	0.37	0.7	ACE T6SS (lipoprotein )
VFG043822	6.3546e-06	0.0002614	8.54581e-07	4.47435e-06	3.27762e-06	6.49525e-06	0.37	0.82	ClyA (hemolysin E, chromosomal )
VFG005375	0.012221	0.082089	3.9192e-08	1.76715e-07	8.90181e-08	3.48479e-07	0.07	0.27	Sortase A (sortase )
VFG015777	0.0087844	0.064738	2.7572e-06	4.66318e-06	4.79334e-06	8.64972e-06	1	1	Alginate regulation (alginate regulatory protein AlgP )
VFG002669	0.019906	0.11464	0	0	5.07961e-07	3.01779e-06	0	0.11	Flagella (cluster I) (flagellar biosynthesis protein )
VFG037001	0.0022346	0.0226	2.18758e-07	1.17724e-06	3.93004e-07	1.18e-06	0.24	0.52	MtrCDE (multiple transferable resistance system protein MtrD )
VFG018921	0.040612	0.18712	3.59163e-08	2.19398e-07	1.06647e-08	2.16534e-08	0.2	0.39	Yersiniabactin (yersiniabactin synthetase, HMWP2 component )
VFG008279	0.00040021	0.0058161	3.46629e-06	5.48663e-06	1.06868e-06	2.98326e-06	0.87	0.7	ESX-1 (T7SS) (AAA ATPase, central domain protein )
VFG042400	1.5163e-06	0.00011644	1.91408e-06	8.02918e-06	6.05506e-06	1.32958e-05	0.8	1	E. coli YcbQ laminin-binding fimbriae (ELF) (PapC-like porin protein involved in fimbrial biogenesis )
VFG035459	9.3314e-06	0.00034156	1.60442e-06	7.53493e-06	4.51381e-06	1.57436e-05	0.57	0.93	EHS (hypothetical protein )
VFG042622	0.019906	0.11464	0	0	6.66538e-07	3.85181e-06	0	0.11	Proteus-like (MR/P) fimbriae, mannose resistant (biofilm formation) (fimbrial subunit )
VFG040952	4.7276e-06	0.00021622	1.05734e-06	4.10002e-06	3.30899e-06	6.23237e-06	0.43	0.82	gsp (general secretion pathway protein G )
VFG008274	0.00071434	0.0090493	1.89459e-06	3.1458e-06	4.58119e-07	1.18559e-06	0.67	0.34	ESX-1 (T7SS) (hypothetical protein )
VFG012281	0.038854	0.18239	4.89113e-08	1.81157e-07	7.11018e-08	1.50153e-07	0.15	0.34	Type I fimbriae (type-1 fimbrial major subunit )
VFG013437	0.00049568	0.0069128	9.71032e-06	2.66579e-05	2.32226e-05	5.37484e-05	0.91	1	LOS (lipid A biosynthesis lauroyl acyltransferase )
VFG032085	0.0030166	0.028516	2.5689e-06	3.87887e-06	9.92612e-07	2.6274e-06	0.72	0.5	Cell wall hydrolase (cell wall hydrolases A )
VFG003384	0.00027682	0.0044607	3.03709e-07	1.0023e-06	1.43533e-06	2.95898e-06	0.67	0.89	Yersiniabactin (yersiniabactin biosynthetic protein )
VFG019758	0.036038	0.17423	1.29825e-06	1.73781e-06	2.11766e-06	2.17514e-06	0.85	0.91	Type IV pili biosynthesis (Motility protein FimV )
VFG042310	0.0032281	0.030194	4.4726e-07	1.35442e-06	5.22619e-08	1.48394e-07	0.54	0.27	MspA(meningococcal serine protease A) (serine-type peptidase )
VFG043350	0.040061	0.18609	1.75163e-06	2.76929e-06	1.259e-06	4.07228e-06	0.83	0.68	polar flagella (flagellar synthesis regulator FleN )
VFG038245	0.033744	0.16613	1.48807e-07	3.28079e-07	4.44726e-08	1.16549e-07	0.39	0.18	Two-component system (signal transduction histidine kinase )
VFG025402	0.0053324	0.04474	5.87452e-07	7.67748e-07	3.92114e-07	7.60411e-07	0.85	0.55	Flagella (flagellar motor switch protein FliN )
VFG033842	0.03448	0.16887	1.09655e-07	7.29537e-07	1.7418e-08	5.15412e-08	0.11	0.3	Ag43 (antigen 43 (Ag43) phase-variable biofilm formation autotransporter; CP4-44 prophage )
VFG042736	0.00038624	0.0056766	5.64146e-06	1.52216e-05	1.205e-05	2.79646e-05	0.98	1	type IV pili (RNA polymerase factor sigma-54 )
VFG000819	0.048529	0.20991	2.95813e-08	2.0063e-07	7.44557e-07	4.90175e-06	0.02	0.14	TTSS (Type III secretion system secretin EscC )
VFG043210	0.029102	0.14945	3.07571e-09	1.45885e-08	5.32212e-07	3.20789e-06	0.04	0.18	peritrichous flagella (purine-binding chemotaxis protein CheW )
VFG042333	0.013354	0.087989	4.26764e-06	5.32167e-06	2.36803e-06	3.49769e-06	1	0.89	Proteus toxic agglutinin (Pta) (autotransporter )
VFG036004	3.0629e-05	0.00080047	3.30128e-07	1.83954e-06	9.66381e-07	3.66258e-06	0.3	0.75	EhaB, AIDA-I type (hypothetical protein )
VFG012099	0.044521	0.19908	3.48874e-08	1.78059e-07	1.10194e-07	3.2054e-07	0.15	0.32	GroEL (chaperonin GroEL )
VFG009135	7.3353e-05	0.0015787	9.01236e-06	1.12462e-05	1.64873e-05	2.44046e-05	1	1	FAS-II (3-oxoacyl-(acyl carrier protein) synthase II )
VFG038667	0.032595	0.16258	7.07238e-08	2.28824e-07	2.06026e-08	9.99334e-08	0.24	0.07	Polar flagella (flagellar biosynthesis protein FliP )
VFG002277	0.013665	0.089564	7.73655e-07	7.46134e-07	1.86822e-06	2.73234e-06	0.96	0.98	mu-toxin (hyaluronidase )
VFG005191	0.001379	0.015289	2.19053e-07	4.3176e-07	8.49589e-08	1.41927e-07	0.78	0.45	Fibronectin-binding proteins (Fibronectin-binding protein )
VFG035953	2.5553e-06	0.00015582	8.53748e-07	5.49263e-06	2.57039e-06	1.14294e-05	0.39	0.91	UpaG adhesin, trimeric AT (adhesin )
VFG044159	0.00017602	0.0030497	3.12564e-06	9.93601e-06	9.24186e-06	2.13365e-05	0.83	0.98	enterobactin (enterobactin/ferric enterobactin esterase )
VFG043365	0.016909	0.10372	2.50369e-07	4.06152e-07	1.45159e-07	3.33136e-07	0.65	0.41	Pse5Ac7Ac (membrane-bound chemoreceptor )
VFG013244	0.00051632	0.0070738	4.73284e-06	9.88535e-06	1.06412e-05	1.66915e-05	0.98	1	LOS (tetraacyldisaccharide 4'-kinase )
VFG013276	0.008486	0.063137	2.79212e-06	1.33029e-05	4.47145e-07	1.03524e-06	0.8	0.52	LOS (heptosyltransferase I )
VFG018320	3.2164e-06	0.00017247	1.06857e-06	6.29008e-06	3.13743e-06	1.04579e-05	0.33	0.8	Ste (hypothetical protein )
VFG038332	0.046581	0.20458	1.34175e-08	9.10017e-08	5.39108e-07	3.29642e-06	0.02	0.14	T3SS (ExsA transcriptional regulator )
VFG035982	0.0019492	0.020207	8.342e-08	2.92478e-07	1.01991e-06	2.68951e-06	0.17	0.48	EhaA, AIDA-I type (AidA-I adhesin-like protein )
VFG000902	0.00011736	0.0022255	5.5655e-08	1.77098e-07	7.58938e-07	2.15805e-06	0.26	0.68	Sat (Aecreted auto transpoter toxin )
VFG034300	0.029605	0.15131	1.41945e-06	1.28977e-06	4.23432e-06	6.89932e-06	1	0.95	Hemin uptake (coproporphyrinogen III oxidase )
VFG043025	0.034277	0.16832	7.68252e-08	3.85995e-07	4.29585e-07	1.23474e-06	0.24	0.43	peritrichous flagella (flagellar hook protein FlgE )
VFG035932	0.00080729	0.009963	4.73013e-08	2.37442e-07	7.14453e-07	2.67784e-06	0.22	0.52	Pet, SPATE (Serine protease pet precursor (Plasmid-encoded toxin pet) )
VFG013144	4.6514e-07	9.8429e-05	2.52917e-06	1.06797e-05	8.79453e-06	1.92691e-05	0.8	0.98	Type IV pili (type IV pilus secretin PilQ )
VFG044280	0.023567	0.13007	9.70722e-06	1.93525e-05	1.1402e-05	1.41795e-05	1	0.95	Proteobactin (ABC transporter permease )
VFG000931	1.0723e-05	0.00037896	3.28261e-06	1.18233e-05	1.09877e-05	2.67542e-05	0.8	0.98	Enterobactin (isochorismate synthase 1 )
VFG018995	0.019906	0.11464	0	0	8.65785e-08	4.07098e-07	0	0.11	Flagella (cluster I) (flagellar hook-associated protein FlgK )
VFG042091	3.5522e-05	0.000913	1.15872e-06	6.65691e-06	4.92836e-06	1.50215e-05	0.52	0.86	ETT2 (hypothetical protein )
VFG012218	0.03502	0.17097	1.30876e-08	7.92144e-08	6.37271e-07	2.00856e-06	0.04	0.18	P fimbriae (P pilus minor tip component PapF )
VFG010891	0.037234	0.17801	2.3489e-05	1.49274e-05	3.0833e-05	2.30329e-05	1	1	Ferrous iron transport (ferrous iron transporter A )
VFG034605	1.9766e-05	0.00057451	1.09947e-06	7.17693e-06	4.23821e-06	1.7188e-05	0.2	0.66	CFA/I fimbriae (putative fimbrial protein )
VFG032493	0.043317	0.19513	1.158e-06	1.7777e-06	6.27414e-07	1.16497e-06	0.74	0.5	Lipoprotein-specific signal peptidase II (putative signal peptidase II )
VFG034777	2.5459e-06	0.00015582	1.78999e-06	8.58313e-06	4.20933e-06	1.44774e-05	0.65	0.95	EspL4 (T3SS effector-like protein EspL )
VFG002269	0.0074776	0.057849	3.22462e-08	1.54384e-07	2.00006e-07	7.95666e-07	0.09	0.32	Trw type IV secretion system (Trw type IV secretion sysmtem VirB11 homolog, trwD protein )
VFG007286	0.0035449	0.032473	6.33705e-07	1.14124e-06	1.95141e-07	4.06618e-07	0.74	0.43	Flagella (flagellin )
VFG043106	1.7498e-05	0.00052618	2.79626e-06	1.13714e-05	9.53372e-06	2.00892e-05	0.59	0.89	peritrichous flagella (flagellar hook-basal body protein FliE )
VFG016142	0.0050796	0.04346	4.01117e-08	1.23491e-07	1.0776e-09	7.14802e-09	0.22	0.02	pseudomonine (isochorismate pyruvate-lyase )
VFG035856	0.00032334	0.0050029	1.46655e-09	9.94661e-09	6.1867e-07	1.76849e-06	0.02	0.3	ACE T6SS (hypothetical protein )
VFG038907	0.00018657	0.0031969	3.68642e-06	1.16192e-05	1.0342e-05	2.40191e-05	0.8	0.95	Hemolysin III (Hemolysin III )
VFG043110	1.3691e-05	0.00045057	2.21116e-06	8.21902e-06	6.93809e-06	1.42355e-05	0.8	1	peritrichous flagella (flagellum-specific ATP synthase )
VFG043031	0.0033159	0.030829	3.6352e-08	2.39979e-07	1.30114e-07	4.34464e-07	0.04	0.27	peritrichous flagella (flagellar hook-associated protein FlgK )
VFG042686	0.0098096	0.070538	7.37751e-08	4.60947e-07	2.73523e-07	9.77326e-07	0.09	0.3	type 1 fimbriae (regulatory protein )
VFG026984	0.0070846	0.056064	2.94003e-06	2.58522e-06	2.447e-06	5.05231e-06	0.96	0.86	Sigma A (RNA polymerase sigma factor SigA )
VFG033972	0.014662	0.093154	3.06061e-07	5.52173e-07	1.31075e-06	2.62459e-06	0.52	0.77	Aerobactin siderophore (Aerobactin siderophore biosynthesis protein )
VFG043053	0.035104	0.17112	9.32127e-08	4.92399e-07	1.13887e-06	4.26154e-06	0.15	0.32	peritrichous flagella (flagellar protein FliS )
VFG018314	1.5858e-05	0.00049073	1.56622e-06	7.13849e-06	3.85324e-06	1.01354e-05	0.54	0.86	Stf (hypothetical protein )
VFG042731	6.7644e-05	0.0015003	2.46787e-06	1.02804e-05	8.19088e-06	1.76536e-05	0.63	0.86	curli fibers (putative autoagglutination protein )
VFG038372	0.017828	0.10773	1.12571e-06	2.76329e-06	9.23273e-07	2.79756e-06	0.74	0.5	T6SS (Rhs element Vgr family protein )
VFG043105	2.6799e-06	0.00015981	2.85369e-06	1.20857e-05	9.26606e-06	1.96351e-05	0.54	0.93	peritrichous flagella (flagellar biosynthesis protein FliT )
VFG013314	0.042192	0.1924	3.72839e-07	7.80397e-07	1.71146e-07	3.91798e-07	0.57	0.34	LOS (3-deoxy-D-manno-octulosonic-acid transferase )
VFG016797	0.0038812	0.034836	5.29307e-06	1.19121e-05	1.15986e-05	2.28007e-05	1	1	Virulence-associated proteins (Virulence-associated protein a )
VFG012355	0.0022974	0.02316	1.87681e-08	7.08696e-08	8.38999e-07	2.37282e-06	0.09	0.34	Tia/Hek (Tia invasion determinant )
VFG009678	0.020378	0.11682	7.23514e-07	1.81636e-06	1.66109e-06	2.60676e-06	0.85	0.89	AhpC (alkyl hydroperoxide reductase )
VFG035575	0.0011674	0.013372	4.93189e-09	2.36351e-08	1.42095e-07	5.2276e-07	0.07	0.34	ACE T6SS (putative type VI secretion system protein )
VFG013573	0.00077638	0.0097165	3.4752e-05	2.19019e-05	5.75207e-05	5.6902e-05	1	1	Haemophilus iron transport locus (iron(III) ABC transporter, ATP-binding protein )
VFG014909	0.014101	0.090608	2.66633e-06	1.79934e-05	0	0	0.13	0	Alginate regulation (RNA polymerase sigma-70 factor )
VFG042835	0.017896	0.10797	2.48075e-09	9.08653e-09	2.91975e-08	1.13043e-07	0.09	0.27	type IV pili (hypothetical protein )
VFG009875	0.0084574	0.063137	2.11862e-07	6.46002e-07	4.01321e-07	1.16415e-06	0.5	0.73	MprA/B (sensor histidine kinase )
VFG014028	0.0070324	0.055793	1.89554e-05	2.41428e-05	1.09218e-05	1.69978e-05	1	1	Type IV pili twitching motility related proteins (type IV pilus response regulator PilH )
VFG000463	0.0027115	0.026311	4.70748e-06	1.14104e-05	1.0868e-05	2.41705e-05	0.93	1	SodCI (Gifsy-2 prophage: superoxide dismutase precursor (Cu-Zn) )
VFG006015	0.005892	0.048349	8.54221e-06	7.00757e-06	6.2391e-06	8.45213e-06	1	1	Capsule (glucose-1-phosphate thymidylyltransferase )
VFG043001	0.046993	0.20599	5.16782e-07	1.2782e-06	2.02575e-07	3.60825e-07	0.74	0.55	Type 1 pili (sortase )
VFG007526	0.0017987	0.018963	1.96207e-06	3.65671e-06	7.11007e-07	1.45889e-06	0.85	0.64	Flagella (flagellin )
VFG000873	0.011923	0.080874	1.32303e-06	7.5432e-06	9.02187e-07	1.78073e-06	0.5	0.68	Type 1 fimbriae (Type-1 fimbrial protein, A chain precursor )
VFG000330	0.025708	0.13898	9.48567e-07	1.89224e-06	4.77172e-07	1.07392e-06	0.8	0.61	LOS (3-deoxy-d-manno-octulosonic-acid transferase )
VFG006701	0.0012984	0.014684	9.74806e-06	1.16869e-05	4.95537e-06	7.73541e-06	0.93	0.8	Pse5Ac7Ac (flagellar basal-body rod protein (flgG) )
VFG038850	0.0052901	0.044692	1.87307e-05	2.14354e-05	9.48535e-06	1.34498e-05	1	0.93	Polar flagella (pseudaminic acid synthase, NeuB )
VFG034822	4.8754e-06	0.00021883	1.12061e-06	5.25344e-06	2.89982e-06	9.46043e-06	0.5	0.91	EspR1 (T3SS effector-like protein EspR-homolog )
VFG037091	0.042021	0.19176	5.82615e-07	1.26008e-06	2.3194e-07	7.70071e-07	0.43	0.25	Manganese transport system (ABC transporter substrate-binding protein )
VFG022905	0.0096798	0.069847	6.47349e-06	4.43873e-06	4.93972e-06	7.18629e-06	1	0.98	PhoP/R (putative DNA-binding response regulator PhoP )
VFG035500	0.015578	0.097089	2.13432e-07	7.45385e-07	1.4778e-08	6.52834e-08	0.26	0.07	ACE T6SS (hypothetical protein )
VFG040946	2.1222e-06	0.00013895	2.37394e-06	1.12491e-05	8.69114e-06	2.23992e-05	0.59	0.91	gsp (putative general secretion pathway protein YghD )
VFG011861	0.025984	0.13898	9.0511e-09	3.86285e-08	0	0	0.11	0	Flagella (flagellar protein export ATPase FliI )
VFG009932	0.0014594	0.016152	1.72515e-05	1.16079e-05	2.73694e-05	1.96587e-05	1	1	(p)ppGpp synthesis and hydrolysis ((p)ppGpp synthetase I, SpoT/RelA )
VFG038736	0.00079697	0.0098945	8.16431e-06	1.10065e-05	5.09422e-06	9.6244e-06	0.96	0.98	Polar flagella (flagellin B )
VFG021352	0.01628	0.10066	1.80526e-07	5.45379e-07	5.15898e-07	1.72765e-06	0.26	0.52	Lpf (outer membrane usher protein (LpfC) )
VFG014301	0.04055	0.18711	7.91975e-07	1.95993e-06	4.29623e-07	1.18327e-06	0.76	0.57	Flagella (Flagellin-like )
VFG042729	5.2852e-06	0.00023124	2.73114e-06	1.12749e-05	8.96145e-06	1.93742e-05	0.61	0.93	curli fibers (curlin minor subunit )
VFG002314	0.00018642	0.0031969	1.22772e-08	4.49571e-08	2.54309e-06	1.35425e-05	0.11	0.45	Type IV pili (type IV pilus biosynthesis protein PilR )
VFG021495	0.00029411	0.0046655	1.44685e-06	6.42075e-06	4.02916e-06	1.17462e-05	0.7	0.98	Std (fimbrial usher protein )
VFG042398	7.4084e-06	0.000288	2.30708e-06	1.08856e-05	6.60021e-06	1.93586e-05	0.52	0.91	E. coli YcbQ laminin-binding fimbriae (ELF) (putative fimbrial-like protein )
VFG037478	0.0028991	0.027828	1.7023e-07	3.43365e-07	2.27017e-08	1.10651e-07	0.28	0.05	Heme utilization (transcriptional regulator )
VFG009764	0.048366	0.20991	2.61241e-08	8.17264e-08	2.58061e-07	7.37904e-07	0.11	0.25	Sigma H (RNA polymerase, sigma-24 subunit, ECF subfamily )
VFG035154	0.00036601	0.0054334	4.36865e-08	2.93093e-07	2.9001e-07	8.28867e-07	0.04	0.34	SCI-I T6SS (OmpA family membrane protein )
VFG001413	0.0059462	0.048665	1.60445e-07	3.2096e-07	1.12749e-07	6.01306e-07	0.37	0.11	SigF (sigma factor SigF )
VFG043047	0.021642	0.12226	9.58569e-07	2.30571e-06	2.06575e-06	3.56151e-06	0.91	0.98	peritrichous flagella (cystine transporter subunit )
VFG042591	0.00049805	0.0069304	1.28593e-06	7.90614e-06	6.11317e-06	1.97449e-05	0.41	0.7	Stg fimbriae (StgB )
VFG001373	0.033648	0.16584	1.49651e-05	9.57624e-06	2.08514e-05	1.88791e-05	1	1	Capsule (UDP-N-acetylglucosamine-2-epimerase )
VFG012862	2.8209e-05	0.00074983	2.43166e-06	1.03119e-05	5.12739e-06	1.0005e-05	0.46	0.84	Mxi-Spa TTSS effectors controlled by MxiE (hypothetical prophage protein )
VFG013004	0.041129	0.18842	2.89167e-09	1.96122e-08	1.35551e-07	4.19169e-07	0.02	0.14	Enterobactin synthesis (enterochelin synthetase, component D )
VFG043096	7.0797e-07	0.00010917	2.37581e-06	1.04492e-05	7.98212e-06	1.79268e-05	0.63	0.95	peritrichous flagella (flagellar motor protein MotA )
VFG020087	0.0086495	0.0642	8.86542e-07	9.88633e-07	6.28417e-07	1.721e-06	0.83	0.73	Pyochelin (putative ATP-binding component of ABC transporter )
VFG035499	0.0015363	0.016883	3.46703e-08	1.79074e-07	5.34216e-07	1.30001e-06	0.26	0.55	ACE T6SS (putative type VI secretion system protein )
VFG005307	0.039278	0.18397	3.49928e-07	4.54429e-07	1.84806e-07	2.51619e-07	0.78	0.59	PI-1 (sortase )
VFG035676	3.7744e-05	0.00094664	1.38204e-06	8.38203e-06	5.4013e-06	2.01027e-05	0.5	0.84	ACE T6SS (hypothetical protein )
VFG013103	0.021386	0.12115	2.58147e-07	7.69024e-07	1.02754e-07	2.72908e-07	0.57	0.32	Type IV pili (protein transport protein )
VFG036027	0.00066692	0.0086965	1.10546e-07	2.70533e-07	8.79032e-07	2.13575e-06	0.5	0.8	Cah, AIDA-I type (antigen 43 precursor (AG43) (Fluffing protein) )
VFG013102	0.0073614	0.057378	2.79969e-07	6.23271e-07	9.65349e-08	3.52316e-07	0.54	0.25	Type IV pili (putative type IV pilin secretion protein )
VFG034852	0.00069621	0.0089103	5.25258e-07	2.3059e-06	1.68507e-06	5.49253e-06	0.24	0.57	EspX1 (non-LEE-encoded type III secreted effector )
VFG012104	0.0042031	0.037135	1.822e-05	1.08834e-05	1.41509e-05	1.55809e-05	1	1	Fibronectin-binding protein (fibronectin-binding protein )
VFG035973	0.042564	0.19353	3.10247e-08	1.07477e-07	4.82777e-07	2.63367e-06	0.24	0.41	EspC, SPATE (Per-activated serine protease autotransporter enterotoxin EspC )
VFG011149	0.042534	0.19353	2.29447e-07	4.51312e-07	2.08844e-07	7.63514e-07	0.52	0.27	LPS (putative glycosyl transferase )
VFG014394	0.0019479	0.020207	1.26483e-05	1.66604e-05	2.00462e-05	2.07539e-05	1	1	Flagella (sigma-54 dependent transcriptional regulator/response regulator FleR )
VFG012633	0.017479	0.10626	1.47248e-07	6.16458e-07	1.66947e-06	4.42952e-06	0.33	0.57	Iron-regulated element (Putative iron-regulated outer membrane virulence protein )
VFG023952	0.0084816	0.063137	1.2673e-06	2.00443e-06	7.93937e-07	1.68308e-06	0.91	0.77	Tryptophan synthesis (anthranilate phosphoribosyltransferase )
VFG033286	4.7482e-05	0.0011316	8.15266e-07	3.34453e-06	2.33278e-06	5.46515e-06	0.72	0.98	Type I fimbriae (outer membrane usher protein FimD )
VFG013266	0.011994	0.081178	5.02162e-05	2.65952e-05	7.39271e-05	5.00672e-05	1	1	LOS (putative deoxyribonucleotide triphosphate pyrophosphatase )
VFG030695	0.013665	0.089564	1.55989e-06	2.95965e-06	3.70438e-06	6.34657e-06	0.96	0.98	Trehalose-recycling ABC transporter (maltodextrin import ATP-binding protein msmX )
VFG022623	1.0552e-07	8.7322e-05	2.94988e-06	1.27799e-05	9.89656e-06	2.19069e-05	0.63	1	Pantothenate synthesis (aspartate 1-decarboxylase precursor PanD )
VFG036724	0.0024681	0.024563	6.23469e-07	2.58787e-06	2.05637e-06	4.99967e-06	0.61	0.82	Capsule (capsule polysaccharide modification protein )
VFG043077	3.9262e-06	0.00019694	2.77442e-06	1.18027e-05	9.18507e-06	2.06448e-05	0.83	0.98	peritrichous flagella (flagellar hook protein FlgE )
VFG004155	0.023646	0.13027	1.36563e-08	7.00217e-08	5.13655e-08	1.46165e-07	0.04	0.2	bovine colonization factor (Bcf) (fimbrial usher )
VFG043245	0.00014274	0.0026345	1.03126e-06	6.16919e-06	7.71884e-07	1.3901e-06	0.28	0.66	lateral flagella (flagellar motor protein MotA )
VFG036396	0.00025046	0.0040782	3.4248e-06	5.25986e-06	1.05243e-06	3.09847e-06	0.8	0.59	Type IV pili (twitching motility protein PilT )
VFG035836	0.0076942	0.058794	3.50495e-09	1.23042e-08	2.28809e-07	5.76993e-07	0.09	0.3	AEC (hypothetical protein )
VFG035879	0.0011388	0.013142	6.76962e-08	4.06498e-07	9.85349e-07	2.43789e-06	0.11	0.39	ACE T6SS (hypothetical protein )
VFG024950	2.443e-05	0.00067837	5.19531e-07	1.68271e-06	1.76568e-06	3.40924e-06	0.33	0.77	Bsa T3SS (AraC family transcriptional regulator )
VFG033490	0.0074132	0.057494	3.5357e-08	2.39803e-07	5.91312e-07	3.80695e-06	0.02	0.2	LEE locus encoded TTSS (T3SS structure protein EscD )
VFG035564	0.002082	0.021264	3.7217e-07	5.05833e-07	9.49406e-08	1.45758e-07	0.76	0.55	ACE T6SS (type VI secretion ATPase, ClpV1 family protein )
VFG038013	0.010268	0.07233	0	0	6.25948e-09	1.88477e-08	0	0.14	Capsule (AraC-type DNA-binding domain-containing protein )
VFG043229	0.0021089	0.021504	9.13599e-08	4.0668e-07	2.78573e-07	6.8856e-07	0.17	0.45	lateral flagella (flagellar basal body rod modification protein )
VFG012290	9.4764e-07	0.00010917	2.25183e-06	1.01228e-05	7.24533e-06	1.91503e-05	0.63	0.93	Type I fimbriae (FimI fimbrial protein )
VFG011400	0.011663	0.079631	2.7158e-08	7.22865e-08	2.22295e-07	5.55609e-07	0.15	0.36	LPS (Thioesterase superfamily )
VFG012874	1.6446e-05	0.00050144	3.2377e-06	1.14117e-05	1.02909e-05	2.62441e-05	0.83	0.98	Mxi-Spa TTSS effectors controlled by MxiE (hypothetical protein )
VFG023641	0.036319	0.17495	2.22888e-09	1.18427e-08	3.69924e-07	2.37587e-06	0.04	0.18	Flagella (cluster I) (flagellum-specific ATP synthase )
VFG000452	0.048529	0.20991	3.04848e-08	2.06758e-07	6.76138e-08	2.95861e-07	0.02	0.14	Lpf (long polar fimbrial minor subunit LpfE, adhesin )
VFG035169	0.036618	0.17588	2.07939e-06	8.41791e-06	3.61787e-06	8.1116e-06	0.5	0.66	SCI-I T6SS (secreted protein Hcp )
VFG009474	0.020571	0.11771	5.76973e-07	1.9696e-06	4.96199e-07	6.50625e-07	0.7	0.8	Mycobactin (MbtF )
VFG043309	0.00082029	0.010083	6.94855e-06	5.58786e-06	3.72897e-06	4.66331e-06	1	0.91	HexNAc (bifunctional flagellar biosynthesis protein FliR/FlhB )
VFG009790	0.020646	0.11803	6.77222e-07	1.50929e-06	8.50432e-07	3.49099e-06	0.59	0.3	WhiB3 (Transcription factor WhiB )
VFG022925	0.011731	0.079745	1.95364e-06	1.72886e-06	1.01252e-06	1.12656e-06	0.89	0.77	PrrA/B (two-component response transcriptional regulatory protein PrrA )
VFG019655	0.013888	0.090454	1.36475e-06	1.5097e-06	1.10384e-06	2.29879e-06	0.78	0.52	Flagella (FlhB-related flagellar biosynthesis protein )
VFG035777	1.8914e-05	0.00055493	1.60161e-06	9.9421e-06	5.06428e-06	1.81389e-05	0.52	0.91	ACE T6SS (hypothetical protein )
VFG013480	0.020684	0.11807	2.12471e-05	1.74228e-05	3.50508e-05	3.0034e-05	1	1	LOS (arabinose-5-phosphate isomerase )
VFG006075	0.0021211	0.021593	9.44481e-06	9.37635e-06	5.12151e-06	7.74851e-06	1	1	Capsule (Glycosyltransferase involved in cell wall biogenesis )
VFG012263	2.6977e-06	0.00015981	1.98431e-06	9.11188e-06	6.11699e-06	1.97179e-05	0.57	0.93	Type I fimbriae (tyrosine recombinase/inversion of on/off regulator of fimA )
VFG021493	0.00030955	0.0048256	1.56643e-07	7.60155e-07	3.40871e-07	1.24596e-06	0.33	0.66	Std (fimbrial usher protein )
VFG035939	4.7276e-06	0.00021622	1.13021e-07	4.58128e-07	5.81484e-07	1.07981e-06	0.43	0.82	Enteroaggregative immunoglobulin repeat protein (putative adhesin )
VFG015769	0.0072104	0.056627	2.63153e-06	2.62668e-06	3.49613e-06	2.13067e-06	1	0.98	Alginate regulation (protease Do )
VFG034694	0.00092382	0.011158	7.62224e-07	2.76224e-06	2.31182e-06	5.76664e-06	0.54	0.82	CFA/I fimbriae (hypothetical protein )
VFG035526	0.00015778	0.0028297	1.74692e-07	1.07307e-06	5.57849e-07	2.21035e-06	0.22	0.59	ACE T6SS (hypothetical protein )
VFG012968	0.036961	0.17725	9.30628e-07	2.1577e-06	4.80074e-07	1.03303e-06	0.85	0.61	Salmochelin (TonB-dependent outer membrane siderophore receptor protein )
VFG018756	0.0006748	0.0087809	9.25392e-07	3.2172e-06	1.93785e-06	2.38652e-06	0.7	0.84	Virulence-associated proteins (virulence-associated protein )
VFG001306	0.02852	0.14722	1.55825e-05	1.63136e-05	2.07006e-05	1.99675e-05	1	1	Capsule (capsular polysaccharide synthesis enzyme Cap8J )
VFG012503	0.031746	0.1595	2.35752e-07	1.26091e-06	1.60941e-06	4.51372e-06	0.24	0.45	Salmochelin siderophore (IroE protein )
VFG020186	0.033994	0.16715	8.45472e-08	2.61841e-07	1.23307e-06	4.44036e-06	0.22	0.41	VirK (hypothetical protein )
VFG035688	0.00076631	0.0096104	5.20992e-08	2.62885e-07	7.34877e-07	1.82106e-06	0.15	0.48	ACE T6SS (hypothetical protein )
VFG009607	0.012341	0.082717	1.41767e-06	1.8319e-06	3.30462e-06	4.89174e-06	0.98	0.98	Nitrate reductase (nitrate reductase, beta subunit )
VFG016502	0.024073	0.13186	2.69302e-06	3.02911e-06	5.39297e-06	6.67113e-06	1	1	PDH-B (pyruvate dehydrogenase E1 component beta subunit )
VFG042887	0.00030345	0.0047543	9.09141e-09	2.4512e-08	2.82757e-06	1.47579e-05	0.2	0.52	type IV pili (nucleotide-binding protein )
VFG002056	0.00042335	0.0060955	6.07739e-08	2.84581e-07	4.51586e-07	1.32286e-06	0.13	0.45	T2SS (general secretion pathway protein M )
VFG035550	0.043449	0.19527	5.3218e-09	2.57435e-08	2.7007e-08	8.24653e-08	0.04	0.18	ACE T6SS (hypothetical protein )
VFG044171	2.3789e-05	0.00066353	4.0212e-07	1.53394e-06	2.00428e-06	5.76204e-06	0.41	0.86	direct heme uptake system (putative outer membrane receptor for iron compound or colicin )
VFG006914	1.086e-05	0.00038163	2.03444e-06	8.01116e-06	7.65383e-06	1.77903e-05	0.7	0.95	Type IV pilus (leader peptidase PilD )
VFG026990	0.041936	0.19161	8.81746e-09	4.64814e-08	2.92908e-08	9.18237e-08	0.04	0.18	Sigma F (RNA polymerase Sigma-F factor )
VFG043080	4.6551e-06	0.00021608	2.76082e-06	1.04544e-05	8.79468e-06	1.87735e-05	0.8	0.98	peritrichous flagella (flagellar basal body L-ring protein )
VFG007640	0.0049195	0.042381	8.21947e-05	5.89913e-05	0.000119403	7.48401e-05	1	1	Capsular polysaccharide (UDP-N-acetylglucosamine 2-epimerase )
VFG043086	1.1359e-06	0.00010917	2.6535e-06	1.17206e-05	7.53611e-06	1.69791e-05	0.78	1	peritrichous flagella (flagellar biosynthesis protein FlhA )
VFG014638	0.0005623	0.0076198	1.67179e-07	2.30189e-07	6.71248e-08	2.0572e-07	0.61	0.25	Flagella (flagellar biosynthesis sigma factor FliA )
VFG044140	0.00036532	0.0054334	4.2629e-06	1.20757e-05	1.21615e-05	3.30421e-05	0.89	1	HasA-type hemophore-mediated heme uptake system (outer membrane channel protein )
VFG043028	0.010268	0.07233	0	0	7.05733e-08	3.37232e-07	0	0.14	peritrichous flagella (flagellar basal body L-ring protein )
VFG035638	0.0034569	0.031902	5.58546e-08	2.89558e-07	6.90288e-07	1.78574e-06	0.11	0.36	AEC (hypothetical protein )
VFG013256	0.018827	0.11238	2.0776e-07	5.15555e-07	7.10349e-08	2.13089e-07	0.43	0.2	LOS (lipid A biosynthesis lauroyl acyltransferase )
VFG009680	0.0041234	0.036744	9.0652e-07	2.21364e-06	3.43503e-06	9.50477e-06	0.54	0.84	AhpC (alkylhydroperoxide reductase )
VFG035730	0.00035762	0.0053767	3.15686e-08	1.91542e-07	4.52628e-07	1.16965e-06	0.09	0.41	ACE T6SS (hypothetical protein )
VFG013196	0.0006489	0.0084972	3.2788e-06	8.70147e-06	8.92962e-06	2.01662e-05	0.96	1	Heme biosynthesis (Glutamyl-tRNA reductase )
VFG014625	0.0011568	0.013325	7.67431e-06	7.19214e-06	3.86692e-06	6.43018e-06	0.96	0.91	Flagella (flagellar synthesis regulator FleN )
VFG019785	0.01945	0.11464	2.64013e-06	5.37229e-06	8.10321e-06	1.3843e-05	0.96	0.98	LPS O-antigen (P. aeruginosa) (ORF_10; similar to Asparagine synthase )
VFG012518	0.027478	0.14302	2.89622e-07	8.56321e-07	1.94506e-06	3.72777e-06	0.59	0.73	Aerobactin siderophore (IutA )
VFG004333	0.0026008	0.025678	1.78561e-07	5.39428e-07	1.26079e-06	3.77417e-06	0.35	0.61	Stf (putative minor fimbrial subunit )
VFG005018	0.0080505	0.060843	1.53932e-07	3.8226e-07	3.9283e-08	1.46819e-07	0.39	0.14	Capsule (capsular polysaccharide synthesis enzyme CapE )
VFG013301	0.044849	0.19912	7.08172e-07	1.4043e-06	3.31304e-07	8.07244e-07	0.67	0.48	LOS (hypothetical protein )
VFG000266	0.04922	0.21187	1.30479e-07	4.97178e-07	3.45004e-08	1.2414e-07	0.39	0.2	HmbR (hemoglobin receptor )
VFG002361	0.0033823	0.031353	2.69176e-07	6.41526e-07	2.78731e-06	9.71576e-06	0.41	0.68	O-antigen (UDP-glucose 4-epimerase )
VFG034631	1.7876e-06	0.00012929	1.09244e-06	6.54158e-06	5.52529e-06	1.65759e-05	0.46	0.86	CFA/I fimbriae (hypothetical protein )
VFG044066	3.676e-05	0.00092946	1.23227e-07	3.27802e-07	2.97447e-06	9.50734e-06	0.3	0.73	colicin E1 (colicin-E1 protein )
VFG000113	0.019222	0.11419	5.37111e-07	1.09371e-06	1.0651e-07	2.18317e-07	0.59	0.39	Type IV pili (still frameshift type 4 fimbrial biogenesis protein PilC )
VFG000699	0.032991	0.16377	1.00294e-07	3.38149e-07	6.07286e-09	2.42831e-08	0.22	0.07	Capsule (capsular polysaccharide export protein BexD )
VFG043551	0.005456	0.04543	2.69304e-05	1.46949e-05	4.12298e-05	3.8955e-05	1	1	histone-like protein (Hlp)/laminin-binding protein (LBP) (histone-like protein )
VFG042402	4.1682e-06	0.00020521	1.21372e-06	5.65488e-06	3.34365e-06	8.85909e-06	0.48	0.93	E. coli YcbQ laminin-binding fimbriae (ELF) (hypothetical protein )
VFG036982	7.9112e-05	0.0016794	1.63663e-06	2.64668e-06	6.56089e-06	1.103e-05	0.98	0.98	MtrCDE (membrane fusion protein )
VFG005490	0.0096232	0.069681	2.952e-07	7.27541e-07	3.65535e-07	1.31168e-06	0.89	0.66	Zinc metalloproteinases (zinc metalloprotease ZmpB, putative )
VFG044237	0.027928	0.14491	7.4923e-06	4.98599e-06	1.2027e-05	1.25651e-05	1	1	direct heme uptake system (hemin transport system permease protein HmuU )
VFG043111	8.9016e-06	0.00033369	2.46725e-06	1.04577e-05	7.58614e-06	1.6666e-05	0.7	0.93	peritrichous flagella (flagellar biosynthesis chaperone )
VFG043979	0.0088466	0.065042	6.55947e-09	3.43315e-08	4.666e-07	2.44895e-06	0.09	0.3	colicin B (colicin B )
VFG033280	4.4053e-06	0.00021078	9.79982e-07	4.80458e-06	3.02225e-06	7.86818e-06	0.67	1	Type I fimbriae (fimbrial outer membrane usher protein )
VFG042320	0.026842	0.14113	2.70451e-08	6.54417e-08	7.80281e-09	3.57704e-08	0.24	0.07	XadA (outer membrane protein )
VFG013375	0.01784	0.10773	1.13735e-06	2.25782e-06	5.50061e-07	1.16279e-06	0.8	0.59	LOS (UDP-3-O-[3-hydroxymyristoyl] glucosamine N-acyltransferase )
VFG035969	0.00054231	0.0073973	6.47749e-08	2.26053e-07	4.78494e-07	2.09286e-06	0.24	0.61	UpaH, AIDA-I type (autotransporter/adhesin )
VFG033339	8.9055e-06	0.00033369	1.41169e-06	6.51658e-06	4.21563e-06	9.87322e-06	0.5	0.89	Type I fimbriae (fimbrial protein )
VFG043310	0.0028819	0.027748	2.38048e-05	1.20154e-05	1.82475e-05	1.89363e-05	1	1	HexNAc (flagellar biosynthesis protein FlhA )
VFG018339	2.5888e-06	0.00015633	1.78043e-06	8.03977e-06	5.25841e-06	1.44165e-05	0.5	0.91	Sta (hypothetical protein )
VFG035810	0.029656	0.15145	7.80937e-08	4.15672e-07	8.21609e-07	1.96225e-06	0.17	0.34	ACE T6SS (hemolysin co-regulated protein )
VFG006286	0.0010901	0.012745	1.19628e-07	2.85719e-07	1.73009e-06	4.42629e-06	0.22	0.52	Ton system (TonB protein )
VFG009599	1.3821e-05	0.00045246	4.96697e-06	1.85324e-05	1.53657e-05	3.5652e-05	0.93	1	Nitrate reductase (nitrate reductase, alpha subunit )
VFG021959	0.0084557	0.063137	5.81332e-08	1.61858e-07	2.68997e-09	1.78432e-08	0.2	0.02	ESX-2 (T7SS) (hypothetical protein )
VFG018203	3.8403e-07	9.8429e-05	1.96221e-06	8.2697e-06	8.03941e-06	2.03842e-05	0.61	0.95	E. coli common pilus (ECP) (MatB precursor )
VFG036073	0.00046636	0.0066227	1.60915e-07	5.59529e-07	3.84966e-06	1.10806e-05	0.26	0.59	Colicin-like Usp (colicin )
VFG033278	0.002366	0.023698	7.63262e-07	2.39628e-06	2.39432e-06	4.67459e-06	0.39	0.66	Type I fimbriae (outer membrane usher protein FimD )
VFG035987	6.4587e-06	0.00026257	2.40618e-08	7.23394e-08	3.6769e-06	1.56443e-05	0.3	0.75	EhaA, AIDA-I type (AidA-I adhesin-like protein )
VFG002225	0.014445	0.092057	0.000222662	6.29089e-05	0.00018901	6.41305e-05	1	1	LPS (GDP-mannose 4,6-dehydratase )
VFG013617	8.5853e-05	0.001786	2.64695e-06	8.92768e-06	8.29012e-06	1.92167e-05	0.87	1	Heme biosynthesis (ferrochelatase )
VFG044396	0.025125	0.13637	6.83193e-06	1.29704e-05	9.09173e-06	1.60242e-05	0.98	1	Pyridine-2,6-dithiocarboxylic acid (PDTC) (putative aminotransferase )
VFG035239	0.001058	0.012464	6.13838e-07	3.40727e-06	9.77745e-07	2.02679e-06	0.35	0.66	SCI-I T6SS (hypothetical protein )
VFG005989	0.038533	0.18157	1.10033e-07	5.00784e-07	7.01722e-08	1.13383e-07	0.17	0.36	Capsule (glycosyl transferase CpsE )
VFG043108	1.5163e-05	0.00048205	2.27097e-06	8.85436e-06	6.76312e-06	1.34349e-05	0.76	1	peritrichous flagella (flagellar motor switch protein G )
VFG005934	0.028015	0.14521	5.76923e-07	1.03039e-06	3.39413e-07	6.65112e-07	0.8	0.59	Capsule (ABC-type lipopolysaccharide transport system, permease component, putative )
VFG004264	0.027325	0.14282	2.36754e-07	1.51769e-06	1.07296e-07	2.80429e-07	0.11	0.3	Stc (putative outer membrane lipoprotein )
VFG031099	0.00041558	0.0059975	4.79114e-07	1.14903e-06	5.8153e-07	3.09124e-06	0.67	0.23	Proteasome-associated proteins (hypothetical protein )
VFG041117	0.011689	0.079709	9.43857e-07	1.37497e-06	2.03175e-06	4.00068e-06	0.7	0.95	TSS-1 (hypothetical protein )
VFG038272	0.0008298	0.01018	1.1459e-06	3.32536e-06	2.90061e-06	5.37918e-06	0.74	0.98	exe (general secretion pathway protein D )
VFG044111	0.0054013	0.045035	1.19978e-06	2.29166e-06	3.41929e-06	6.72753e-06	0.87	0.93	direct heme uptake system (putative hemin permease )
VFG011336	0.00030088	0.0047259	3.99495e-06	2.94681e-06	2.55195e-06	4.20779e-06	0.96	0.82	Flagella (flagellar motor switch protein )
VFG013677	0.035137	0.17114	2.72546e-08	6.24907e-08	5.325e-09	2.46845e-08	0.2	0.05	SpaD-type pili (putative fimbrial associated sortase-like protein )
VFG042727	1.571e-05	0.00048858	2.31949e-06	9.70623e-06	7.64465e-06	1.50704e-05	0.65	0.93	curli fibers (curli assembly protein CsgE )
VFG000478	0.0046694	0.040621	1.08855e-05	1.23024e-05	1.96803e-05	3.07445e-05	1	1	Fur (transcriptional repressor of iron-responsive genes (Fur family) (ferric uptake regulator) )
VFG034388	0.00032334	0.0050029	3.35646e-09	2.27646e-08	2.47749e-07	7.0789e-07	0.02	0.3	E. coli common pilus (ECP) (hypothetical protein )
VFG042734	0.018939	0.11284	7.13441e-06	1.72043e-05	1.26319e-05	2.94439e-05	0.98	1	type IV pili (cAMP-regulatory protein )
VFG001265	0.01281	0.085239	3.36599e-06	4.77457e-06	2.0163e-06	3.18292e-06	0.93	0.8	Flagella (flagellar synthesis regulator FleN )
VFG012454	0.0001878	0.0032091	1.99142e-07	4.97479e-07	1.41632e-06	2.80476e-06	0.39	0.75	Cah, AIDA-I type (putative adhesin )
VFG043070	0.0037503	0.033957	5.6629e-08	3.36341e-07	2.58749e-07	7.25545e-07	0.04	0.27	peritrichous flagella (phase-1 flagellin repressor )
VFG006002	0.0087844	0.064738	8.00953e-06	5.50215e-06	7.81381e-06	1.47511e-05	1	1	Capsule (capsular polysaccharide chain length regulator/exporter )
VFG022803	0.010655	0.074215	1.51981e-06	1.82289e-06	3.81359e-06	4.81711e-06	1	1	Nitrate reductase (NarH )
VFG013212	0.044766	0.19908	1.8799e-07	4.9161e-07	7.22304e-08	2.07561e-07	0.59	0.34	OapA (opacity associated protein )
VFG017031	0.025984	0.13898	5.07154e-08	2.49029e-07	0	0	0.11	0	Type III secretion apparatus and effectors (hypothetical protein )
VFG000844	0.020548	0.11769	6.88566e-08	4.16505e-07	1.85645e-07	1.00657e-06	0.07	0.25	EspP (autotransporter, serine protease )
VFG037609	0.010268	0.07233	0	0	9.58107e-09	3.34109e-08	0	0.14	Csu pili (protein CsuD )
VFG035347	0.00021378	0.0035459	1.10103e-06	7.24639e-06	2.08597e-06	4.88154e-06	0.26	0.64	SCI-I T6SS (ImpA-related N-terminal family protein )
VFG044099	0.0079853	0.060424	1.22977e-07	4.95359e-07	1.67706e-06	4.41804e-06	0.28	0.52	direct heme uptake system (hypothetical protein )
VFG002690	0.00049359	0.0068992	4.49042e-07	9.9181e-07	1.77816e-06	4.39219e-06	0.61	0.91	O-antigen (phosphomannomutase )
VFG016192	0.00028592	0.0045601	4.62792e-08	7.93975e-08	3.2885e-06	1.36298e-05	0.41	0.66	Type IV pili biosynthesis (type IV pilus biogenesis protein )
VFG003525	0.0013661	0.015289	0	0	5.33177e-07	3.06778e-06	0	0.2	Ysa T3SS (type III secretion system apparatus protein )
VFG022965	0.0051642	0.043882	2.7139e-06	3.31497e-06	1.38546e-06	2.50441e-06	0.87	0.77	(p)ppGpp synthesis and hydrolysis (GTP pyrophosphokinase )
VFG042096	8.4304e-06	0.0003217	2.01458e-06	1.13549e-05	9.06337e-06	2.62633e-05	0.5	0.86	ETT2 (hypothetical protein )
VFG011768	0.0309	0.15613	2.86171e-08	9.80991e-08	1.42993e-09	9.48508e-09	0.15	0.02	LOS (lipooligosaccharide biosynthesis glycosyltransferase, putative )
VFG042525	7.3266e-07	0.00010917	2.94774e-06	1.26336e-05	1.0458e-05	2.30519e-05	0.65	0.98	adhesive factor/rabbit 1 (AF/R1) pili (transcriptional activator precursor AfrS )
VFG005579	0.02852	0.14722	1.41246e-05	1.28905e-05	2.09149e-05	2.5427e-05	1	1	Streptococcal enolase (phosphopyruvate hydratase )
VFG038790	0.0076319	0.058533	2.06792e-06	1.39567e-05	0	0	0.15	0	Polar flagella (flagellar basal body rod protein FlgG )
VFG013087	0.00068313	0.0088348	4.89071e-08	2.64432e-07	2.01624e-06	7.50281e-06	0.11	0.41	MsbB2 (MsbB2 )
VFG043220	0.0013722	0.015289	2.23655e-06	7.55567e-06	4.77857e-06	1.19788e-05	0.96	1	lateral flagella (sigma-54 transcriptional regulator )
VFG016303	0.00010166	0.0020014	3.79918e-06	1.09944e-05	1.01535e-05	2.32433e-05	1	1	Polyglutamic acid capsule (gamma-glutamyltranspeptidase )
VFG043544	0.047172	0.20642	7.00235e-06	9.10685e-06	1.09899e-05	2.09361e-05	1	1	OmpA (outer membrane protein A )
VFG006244	0.031988	0.16059	8.98933e-06	2.60441e-05	1.12815e-05	2.44552e-05	0.48	0.68	IgA protease (IgA1 protease )
VFG013386	0.001912	0.019921	3.23511e-06	7.2632e-06	8.5657e-06	1.91171e-05	0.96	1	LOS (lipid-A-disaccharide synthase )
VFG043088	6.7404e-07	0.00010917	2.43011e-06	1.06032e-05	8.41702e-06	1.78146e-05	0.67	0.95	peritrichous flagella (chemotaxis regulator CheZ )
VFG042218	0.019906	0.11464	0	0	4.18689e-07	2.73931e-06	0	0.11	Cif (Type III secretion system effector Cif, cyclomodulin )
VFG007665	0.015471	0.096616	8.51351e-05	5.09824e-05	6.22366e-05	4.43098e-05	1	1	Capsular polysaccharide (capsular polysaccharide biosynthesis glycosyltransferase, putative )
VFG004542	0.03434	0.16832	1.96113e-07	6.71524e-07	5.12813e-08	1.87891e-07	0.41	0.18	Intercellular adhesin (intercellular adhesion protein A )
VFG012511	0.0032588	0.030435	1.54713e-07	8.09919e-07	1.36481e-06	3.78465e-06	0.39	0.68	Salmochelin siderophore (IroC protein )
VFG035872	0.005667	0.046749	2.71959e-09	1.84451e-08	5.52597e-07	1.62357e-06	0.02	0.2	ACE T6SS (hypothetical protein )
VFG042081	0.0071319	0.056295	1.17498e-07	3.70298e-07	1.76926e-06	6.55081e-06	0.3	0.57	ETT2 (ATP synthase SpaL )
VFG036565	0.007173	0.056548	1.43638e-07	6.69867e-07	3.25526e-08	2.01441e-07	0.28	0.07	Haemoglobin receptor (TonB-dependent hemoglobin receptor )
VFG011293	0.022179	0.12428	4.42119e-07	8.03547e-07	1.09962e-07	2.47147e-07	0.54	0.39	Flagella (flagellar basal-body rod protein FlgG )
VFG024682	0.0042378	0.037336	8.07072e-07	1.23032e-06	2.61957e-07	4.50104e-07	0.85	0.59	Accessory secretion factor (preprotein translocase subunit SecA )
VFG000139	4.3342e-05	0.0010449	4.09413e-06	1.29676e-05	1.03917e-05	2.29368e-05	0.87	1	LPS (B-band O-antigen polymerase )
VFG000335	0.0052955	0.044692	2.11967e-07	4.56422e-07	5.4934e-08	1.81217e-07	0.5	0.25	P5 protein (outer membrane protein P5 (ompA), human factor H binding protein )
VFG013439	0.0001008	0.0020014	1.83113e-06	6.64452e-06	5.04511e-06	1.04474e-05	0.65	0.93	LOS (lipid A biosynthesis lauroyl acyltransferase )
VFG035577	0.010305	0.072426	2.90364e-08	1.52266e-07	3.28848e-07	1.5488e-06	0.24	0.48	ACE T6SS (ATP-dependent chaperone protein ClpB )
VFG013006	1.0805e-06	0.00010917	1.13137e-05	4.99223e-05	2.56086e-05	5.41178e-05	0.72	0.98	Enterobactin synthesis (enterochelin synthetase, component D )
VFG003391	1.0403e-05	0.00036975	2.11462e-06	8.09204e-06	7.30447e-06	1.61011e-05	0.67	0.93	O-antigen (CDP-6-deoxy-delta-3,4-glucoseen reductase )
VFG044282	0.019906	0.11464	0	0	4.96365e-07	3.22831e-06	0	0.11	Proteobactin (citrate lyase beta chain )
VFG043094	8.9545e-07	0.00010917	2.06222e-06	8.8481e-06	6.56576e-06	1.46863e-05	0.83	1	peritrichous flagella (chemotaxis protein CheA )
VFG014641	0.00029478	0.0046655	5.08676e-06	5.91717e-06	2.34377e-06	5.25251e-06	0.89	0.66	Flagella (flagellar biosynthesis sigma factor FliA )
VFG035582	0.0026988	0.02627	2.84441e-08	1.77544e-07	4.95977e-07	1.27239e-06	0.11	0.36	ACE T6SS (hypothetical protein )
VFG005486	0.030724	0.15588	2.17973e-08	8.72726e-08	3.81748e-08	9.73395e-08	0.11	0.3	IgA1 protease (immunoglobulin A1 protease )
VFG043983	8.1164e-05	0.0017171	0	0	4.00083e-06	2.54728e-05	0	0.3	colicin S4 (colicin S4 )
VFG032877	0.022691	0.12602	5.78549e-07	9.40705e-07	3.28507e-07	5.50833e-07	0.85	0.68	Post-translocation chaperone (hypothetical protein )
VFG013159	0.038034	0.1799	1.4927e-07	5.71492e-07	2.42278e-08	8.52081e-08	0.33	0.14	LOS (UDP-2,3-diacylglucosamine hydrolase )
VFG000140	8.5853e-05	0.001786	3.70165e-06	1.0056e-05	9.04011e-06	1.75357e-05	0.87	1	LPS (UDP-glucose:(heptosyl) LPS alpha 1,3-glucosyltransferase WaaG )
VFG000106	2.0979e-06	0.00013895	1.80111e-06	7.65966e-06	6.80837e-06	1.73751e-05	0.83	1	ACF (accessory colonization factor AcfD )
VFG042089	1.6043e-05	0.000494	2.26957e-06	1.37465e-05	7.55404e-06	2.35961e-05	0.41	0.82	ETT2 (EprJ )
VFG000574	0.025492	0.13824	3.55506e-08	7.60999e-08	3.11149e-08	1.25447e-07	0.39	0.16	MgtBC (Mg2+ transport protein )
VFG004126	0.036043	0.17423	8.14827e-07	1.2674e-06	5.25603e-07	1.15471e-06	0.89	0.75	Agf/Csg (putative regulatory protein )
VFG039467	0.0017334	0.018462	1.05695e-06	3.19323e-06	1.72382e-06	3.26833e-06	0.8	0.91	T4SS effectors (GTP pyrophosphokinase )
VFG035443	7.0209e-06	0.00027815	3.20522e-06	1.53509e-05	8.13531e-06	2.60612e-05	0.41	0.89	ACE T6SS (Hcp-like protein )
VFG035854	0.00068889	0.0088348	3.11293e-08	1.65385e-07	1.33626e-07	3.40955e-07	0.13	0.45	ACE T6SS (hypothetical protein )
VFG005324	0.02013	0.11583	4.36504e-07	1.28374e-06	6.18608e-07	2.69525e-06	0.85	0.64	Choline-binding proteins (cell wall protein precursor, similar to choline binding protein )
VFG004380	0.038691	0.18193	7.74302e-07	3.20742e-06	8.60718e-07	2.14147e-06	0.46	0.68	Stj (putative fimbrial chaparone )
VFG044081	0.001646	0.017714	2.34666e-06	8.98007e-06	6.93859e-06	2.39245e-05	0.78	0.95	pyoverdine (paerucumarin biosynthesis protein PvcC )
VFG014296	0.0088809	0.065217	1.50599e-06	3.11783e-06	5.94186e-07	1.45192e-06	0.72	0.5	Flagella (flagellin FliC )
VFG021168	1.8947e-06	0.0001313	1.85218e-06	8.82335e-06	5.38183e-06	1.5123e-05	0.59	0.95	Fim (FimH protein precursor )
VFG035472	0.001742	0.01849	6.46019e-07	3.02724e-06	1.30916e-06	3.32165e-06	0.26	0.59	ACE T6SS (hypothetical protein )
VFG021563	1.6388e-07	9.1584e-05	1.77227e-06	7.66541e-06	5.80917e-06	1.26758e-05	0.7	1	Stf (fimbrial usher protein )
VFG007257	0.041137	0.18842	1.0488e-05	1.15069e-05	1.61267e-05	1.5784e-05	1	1	Periplasmic binding protein-dependent ABC transport systems (iron(III) ABC transporter, ATP-binding protein )
VFG011845	0.0041094	0.036672	1.07192e-08	2.8024e-08	0	0	0.17	0	Flagella (flagellar motor switch protein FliM )
VFG012253	0.0026958	0.02627	0	0	8.38388e-08	2.68489e-07	0	0.18	P fimbriae (major fibrial protein )
VFG036030	0.011244	0.077279	1.94423e-10	1.31864e-09	2.0309e-08	7.83853e-08	0.02	0.18	EspI, SPATE (secreted autotransporter serine protease )
VFG000458	0.03766	0.17884	7.43761e-08	4.92596e-07	1.98515e-07	8.02778e-07	0.04	0.18	Agf (curlin major subunit CsgA )
VFG013326	3.0212e-05	0.00079627	3.95231e-06	1.29185e-05	1.24697e-05	3.07999e-05	0.78	1	LOS (UDP-2,3 diacylglucosamine hydrolase )
VFG026963	0.029258	0.15003	1.06995e-06	3.74047e-06	3.03898e-06	7.9335e-06	0.72	0.89	Sigma A (RNA polymerase sigma factor SigA (Sigma-A) )
VFG042309	0.022314	0.12493	2.16296e-07	7.05384e-07	5.18399e-08	1.53287e-07	0.39	0.16	HrpA-HrpB (putative hemolysin activation protein HecB )
VFG034561	0.006227	0.050236	1.03415e-07	3.64654e-07	1.24639e-06	3.43003e-06	0.43	0.66	EaeH (putative adhesin/invasin )
VFG042095	0.0007135	0.0090493	3.44964e-06	1.49173e-05	8.89921e-06	2.53972e-05	0.8	0.98	ETT2 (hypothetical protein )
VFG023684	0.019906	0.11464	0	0	4.03259e-07	2.5022e-06	0	0.11	Flagella (cluster I) (anti-sigma28 factor FlgM )
VFG009914	0.0038505	0.034703	8.53291e-07	3.88362e-06	1.53029e-06	4.42389e-06	0.35	0.68	DevR/S (GAF sensor signal transduction histidine kinase )
VFG040942	0.037837	0.17928	1.35577e-09	5.55684e-09	6.61599e-08	2.43602e-07	0.07	0.2	etp (type II secretion protein )
VFG020452	0.0019958	0.020587	4.64001e-07	1.41957e-06	7.74057e-08	3.19428e-07	0.39	0.11	TTSS (SPI-1 encode) (acyl carrier protein )
VFG014182	0.012776	0.085239	4.16338e-07	1.06237e-06	9.22768e-08	2.82344e-07	0.46	0.25	Flagella (flagellar Basal-body rod modification protein FlgD )
VFG013174	0.0041342	0.036788	6.70877e-08	2.9987e-07	8.21703e-07	2.94746e-06	0.15	0.41	LOS (lipid A biosynthesis lauroyl (or palmitoleoyl) acyltransferase )
VFG043214	0.00037998	0.0056126	1.21124e-06	7.57231e-06	9.49615e-07	1.71152e-06	0.3	0.64	lateral flagella (flagellar biosynthesis protein FlhB )
VFG018208	2.6576e-05	0.00071871	1.50527e-06	6.10806e-06	5.2183e-06	1.36089e-05	0.67	0.98	E. coli common pilus (ECP) (hypothetical protein YagY precursor )
VFG040971	0.00016055	0.0028578	2.47705e-06	6.91521e-06	6.63805e-06	1.0666e-05	0.7	0.98	pul (pullulanase secretion protein PulO )
VFG012185	0.028176	0.1458	8.30464e-09	3.0552e-08	1.08333e-07	2.72995e-07	0.09	0.25	Hemolysin (hemolysin III )
VFG027277	0.01434	0.091764	1.63807e-06	2.46774e-06	5.77407e-07	1.04652e-06	0.7	0.5	DevR/S (two component system transcriptional regulator devR )
VFG036980	1.4419e-06	0.00011463	2.24067e-06	9.32323e-06	7.93117e-06	1.96381e-05	0.76	1	MtrCDE (membrane fusion protein MtrC )
VFG043205	0.041129	0.18842	1.22698e-09	8.32176e-09	4.83783e-07	2.83335e-06	0.02	0.14	peritrichous flagella (chemotaxis regulator CheZ )
VFG019760	0.037234	0.17801	0.000104117	6.56786e-05	0.000142075	0.000106812	1	1	Type IV pili biosynthesis (putative two-component system, response regulator )
VFG014988	0.0087844	0.064738	1.65573e-05	2.6073e-05	2.62351e-05	3.37593e-05	1	1	Alginate regulation (Peptidase S1, chymotrypsin:PDZ/DHR/GLGF )
VFG035102	0.00084639	0.010341	9.66659e-07	6.05068e-06	1.90419e-06	3.9297e-06	0.46	0.75	SCI-I T6SS (hypothetical protein )
VFG034647	1.3235e-06	0.00011125	2.21201e-07	1.00175e-06	1.14564e-06	2.46663e-06	0.15	0.68	CFA/I fimbriae (putative minor pilin and initiator )
VFG006085	0.037601	0.17884	1.1969e-06	1.27916e-06	6.45945e-07	5.82668e-07	0.96	0.86	Capsule (Glycosyltransferase involved in cell wall biogenesis )
VFG035535	8.6494e-05	0.0017933	3.6207e-08	2.03779e-07	5.76715e-07	1.48143e-06	0.09	0.45	AEC (hypothetical protein )
VFG033958	0.0030463	0.028753	1.13672e-07	3.88764e-07	7.13945e-07	1.41801e-06	0.26	0.52	Aerobactin siderophore (L-lysine 6-monooxygenase )
VFG034474	5.1259e-06	0.00022621	1.94205e-06	7.81568e-06	7.33867e-06	1.86001e-05	0.78	1	E. coli common pilus (ECP) (hypothetical protein )
VFG014392	0.045065	0.19993	2.27321e-07	4.15148e-07	1.7355e-06	4.47277e-06	0.57	0.68	Flagella (Two Component, Sigma-54 Specific, Transcriptional Regulator, Fis family )
VFG001448	0.0031611	0.029701	7.47493e-07	2.96966e-06	2.07381e-06	5.5055e-06	0.63	0.89	K1 capsule (KpsD )
VFG018327	1.2118e-06	0.00010917	2.40276e-06	1.01743e-05	7.73524e-06	1.73362e-05	0.59	0.95	Stc (hypothetical protein )
VFG005923	0.035335	0.17184	1.37718e-06	1.77285e-06	8.89508e-07	1.42158e-06	0.87	0.7	Capsule (Cps2F )
VFG027929	0.0083714	0.062735	2.95004e-06	2.63729e-06	2.41597e-06	5.05284e-06	0.98	0.82	ESX-1 (T7SS) (ESX-1 secretion associated protein EspK, Alanine and Proline rich )
VFG001338	0.03607	0.17423	1.93141e-06	8.72734e-06	3.51243e-08	1.40398e-07	0.39	0.2	Capsule (N-acetyl neuramic acid synthetase NeuB )
VFG043411	0.0020181	0.020748	2.18775e-05	1.44989e-05	1.28961e-05	1.394e-05	0.96	0.95	peritrichous flagella (chemotaxis protein methyltransferase CheR )
VFG041051	4.3526e-06	0.00020987	1.14705e-06	6.81387e-06	4.86311e-06	1.87409e-05	0.59	0.98	EHS (hypothetical protein )
VFG036403	0.0011108	0.012959	1.73734e-06	4.72233e-06	5.27635e-06	9.85304e-06	0.54	0.86	Type IV pili (pilus retraction protein )
VFG004335	5.1432e-05	0.0012097	1.63313e-07	4.35125e-07	2.28839e-06	5.13666e-06	0.33	0.73	Stf (putative minor fimbrial subunit; putative adhesin )
VFG043292	0.0015471	0.016912	2.50231e-05	1.62538e-05	1.62963e-05	1.85798e-05	1	1	HexNAc (flagellar basal-body rod protein )
VFG017596	0.033531	0.16562	1.69932e-07	5.0372e-07	1.7965e-08	1.19166e-07	0.15	0.02	ESX-1 (T7SS) (ESX-1 secretion system protein EccA1 )
VFG041785	0.00181	0.019049	1.06707e-06	1.39187e-06	4.30227e-06	9.22057e-06	0.98	0.95	T3SS (type III secretion system ATPase )
VFG043432	0.0264	0.13975	2.00232e-07	5.34949e-07	2.55192e-08	1.19855e-07	0.2	0.05	peritrichous flagella (flagellar biosynthesis protein FliQ )
VFG038839	0.019795	0.11464	6.00414e-06	9.41877e-06	9.15377e-06	1.30632e-05	1	1	Polar flagella (short chain dehydrogenase/reductase family oxidoreductase )
VFG032760	0.00051632	0.0070738	3.44102e-05	1.7345e-05	2.47e-05	2.56638e-05	1	1	CheA/CheY (putative chemotaxis response regulator CheY )
VFG034915	0.0048692	0.042006	1.08346e-07	3.77215e-07	1.72406e-06	9.15705e-06	0.28	0.59	LEE encoded T3SS (Type III secretion system effector EspY4 )
VFG038378	0.035526	0.17263	3.26759e-07	1.01857e-06	2.53482e-07	7.68543e-07	0.54	0.3	T6SS (hypothetical protein )
VFG005857	0.0053971	0.045035	2.25528e-06	9.10111e-06	1.47241e-08	4.71668e-08	0.35	0.11	Capsule (neuD protein )
VFG034160	0.00034959	0.0053295	5.01383e-07	1.84068e-06	2.75994e-06	5.86648e-06	0.52	0.84	Yersiniabactin siderophore (salicyl-AMP ligase YbtE )
VFG034880	0.015862	0.098662	1.54395e-08	6.74946e-08	7.19159e-08	1.70716e-07	0.13	0.34	LEE encoded T3SS (Type III secretion system effector EspX6 )
VFG006812	0.043569	0.19567	6.21248e-06	9.88733e-06	4.6933e-06	6.97728e-06	0.98	0.89	Lipoprotein-specific signal peptidase II (signal peptidase II )
VFG018847	0.026163	0.13898	7.3005e-08	1.3282e-07	1.14658e-08	2.30435e-08	0.43	0.25	Flagella (cluster I) (phase-1 flagellin )
VFG023802	0.012614	0.084281	2.14366e-08	8.47598e-08	1.1348e-07	2.79482e-07	0.11	0.32	O-antigen (putative glycosyl transferase )
VFG037041	0.0029621	0.028192	1.18045e-05	1.55472e-05	2.22017e-05	2.42794e-05	1	1	Catalase (catalase )
VFG035964	0.036078	0.17423	4.01975e-08	1.83225e-07	1.95796e-07	9.56759e-07	0.22	0.43	UpaG adhesin, trimeric AT (hemagluttinin family protein )
VFG043093	2.2222e-06	0.00014398	2.94712e-06	1.27519e-05	9.93795e-06	2.18454e-05	0.65	0.93	peritrichous flagella (purine-binding chemotaxis protein )
VFG042404	9.3342e-05	0.001873	1.90372e-06	8.67477e-06	4.86586e-06	1.3469e-05	0.54	0.86	E. coli YcbQ laminin-binding fimbriae (ELF) (putativi pili assembly chaperone )
VFG042097	1.2423e-06	0.00010917	1.51276e-06	9.11706e-06	5.21032e-06	1.59454e-05	0.59	0.89	ETT2 (transcriptional regulator )
VFG042626	0.010268	0.07233	0	0	1.05202e-06	6.29972e-06	0	0.14	Proteus-like (MR/P) fimbriae, mannose resistant (biofilm formation) (fimbrial subunit )
VFG013280	0.0045509	0.039831	5.04216e-06	1.27415e-05	1.31466e-05	3.22387e-05	0.96	1	LOS (lipopolysaccharide heptosyltransferase-1 )
VFG031518	0.032286	0.16164	3.58662e-07	1.06346e-06	8.7317e-08	2.172e-07	0.43	0.23	Tyrosine phosphatase (low molecular weight protein-tyrosine-phosphatase )
VFG000332	0.0045494	0.039831	3.7464e-06	9.917e-06	8.30867e-06	1.78341e-05	0.91	1	LOS (ADP-L-glycero-D-mannoheptose-6-epimerase )
VFG029151	7.3813e-07	0.00010917	7.20002e-07	2.88692e-06	2.93143e-06	6.79001e-06	0.63	0.95	Mycobactin (ligase )
VFG031676	0.033088	0.16412	1.10957e-06	1.13555e-06	3.43879e-06	6.30964e-06	0.93	0.98	SenX3 (histidine kinase )
VFG032494	0.019531	0.11464	4.57713e-07	7.15339e-07	1.00531e-06	1.78351e-06	0.78	0.86	Lipoprotein-specific signal peptidase II (hypothetical protein )
VFG042590	0.00046786	0.0066289	1.57952e-06	9.02911e-06	7.45766e-06	2.26961e-05	0.46	0.77	Stg fimbriae (StgA )
VFG038641	0.014101	0.090608	1.46644e-06	9.92409e-06	0	0	0.13	0	Polar flagella (flagellar protein export ATPase FliI )
VFG013669	0.014101	0.090608	1.11283e-07	6.81509e-07	0	0	0.13	0	SpaA-type pili (putative fimbria-associated protein )
VFG015554	0.0068772	0.054728	3.24318e-07	3.39538e-07	2.05806e-07	4.78949e-07	0.72	0.43	Elastase (LasA protease precursor )
VFG000455	0.010029	0.071867	5.32632e-08	2.98352e-07	5.93372e-07	2.24043e-06	0.15	0.36	Lpf (long polar fimbrial chaperone protein LpfB )
VFG035187	0.00032507	0.0050172	3.00848e-07	1.90964e-06	9.49267e-07	2.12216e-06	0.2	0.57	SCI-I T6SS (ATPase )
VFG043084	2.951e-06	0.00016675	2.7113e-06	1.20998e-05	8.309e-06	1.87872e-05	0.76	0.93	peritrichous flagella (flagellar hook-associated protein FlgL )
VFG040956	1.0947e-06	0.00010917	1.71676e-06	8.03919e-06	7.04364e-06	1.98416e-05	0.52	0.91	gsp (putative type II secretion protein GspC )
VFG012535	0.0015999	0.017367	5.23156e-07	1.82446e-06	2.80269e-06	5.99179e-06	0.7	0.84	yersiniabactin (Putative ABC transporter protein )
VFG006072	0.047969	0.20938	3.68908e-06	3.06151e-06	3.2558e-06	5.13045e-06	0.98	0.93	Capsule (Cps9E, putative )
VFG002343	0.018877	0.11257	1.17118e-08	6.91215e-08	7.63477e-07	3.37649e-06	0.04	0.2	Flagella (flagellar rod assembly protein/muramidase FlgJ )
VFG002241	0.022471	0.12558	8.64855e-07	1.53976e-06	3.5446e-07	7.68426e-07	0.61	0.39	VirB/VirD4 type IV secretion system (Bartonella effector protein BepA )
VFG021356	8.3542e-07	0.00010917	2.6635e-06	1.27659e-05	6.62771e-06	2.32937e-05	0.5	0.93	Lpf (long polar fimbrial chaperone )
VFG043051	2.8796e-05	0.00076217	3.03567e-07	1.70382e-06	7.14843e-07	1.71207e-06	0.33	0.7	peritrichous flagella (flagellin )
VFG009821	0.046595	0.20458	2.26032e-06	1.39597e-06	1.79905e-06	1.64655e-06	0.96	0.91	PhoP/R (integral membrane sensor signal transduction histidine kinase )
VFG034555	9.1643e-06	0.0003393	5.56855e-07	3.55236e-06	1.24528e-06	5.27284e-06	0.35	0.82	EaeH (invasin )
VFG009331	0.027347	0.14282	2.5545e-05	1.5775e-05	2.05735e-05	1.93606e-05	1	0.98	Purine synthesis (phosphoribosylaminoimidazole-succinocarboxamide synthase )
VFG025914	0.047192	0.20642	1.23235e-06	1.64354e-06	1.09929e-06	3.205e-06	0.89	0.82	Flagella (chemotaxis protein CheA )
VFG034325	0.016802	0.10337	9.78201e-08	3.40516e-07	8.62195e-07	3.31618e-06	0.22	0.45	Hemin uptake (hypothetical protein )
VFG038863	0.0024158	0.02415	6.41839e-07	4.12287e-06	3.48946e-07	7.15271e-07	0.13	0.41	Lateral flagella (lateral flagellar hook basal body protein, LfiE )
VFG019017	2.1902e-05	0.00061923	2.57936e-06	8.48933e-06	7.83962e-06	1.63522e-05	0.78	1	O-antigen (Phosphomannomutase )
VFG016393	0.043039	0.19431	8.27848e-07	1.52515e-06	1.6353e-06	2.75694e-06	0.57	0.75	Polysaccharide capsule (glycosyl transferase, group 2 family protein )
VFG013138	0.025984	0.13898	2.34649e-08	9.13686e-08	0	0	0.11	0	Hia/Hsf (Hsf-like protein )
VFG005261	0.0072773	0.056937	2.06303e-06	3.04106e-06	5.22122e-06	1.08237e-05	0.96	0.98	Streptococcal collagen-like proteins (Collagen-like surface protein )
VFG011335	0.00068646	0.0088348	2.91715e-06	3.38057e-06	1.30982e-06	1.50469e-06	0.96	0.89	Flagella (flagellar motor switch protein )
VFG043113	2.1222e-06	0.00013895	3.07838e-06	1.34826e-05	1.07263e-05	2.34753e-05	0.59	0.91	peritrichous flagella (flagellar basal body-associated protein FliL )
VFG042714	1.8153e-05	0.00053767	1.55628e-06	6.71295e-06	8.94362e-06	2.13766e-05	0.59	0.89	F9 fimbriae (putative fimbrial chaperone protein )
VFG035740	0.00021214	0.0035376	3.64336e-07	2.1122e-06	1.29967e-06	4.37496e-06	0.13	0.5	ACE T6SS (hypothetical protein )
VFG000890	0.0013661	0.015289	0	0	1.94422e-07	1.02367e-06	0	0.2	P fimbriae (P pilus tip adhesin PapG )
VFG043100	1.5614e-05	0.00048804	4.49855e-06	1.45875e-05	7.01418e-06	9.3807e-06	0.85	0.98	peritrichous flagella (flagella biosynthesis protein FliZ )
VFG000929	7.2841e-05	0.0015783	9.37152e-07	2.7754e-06	3.8031e-06	7.28157e-06	0.5	0.89	Enterobactin (phosphopantetheinyl transferase component of enterobactin synthase multienzyme complex )
VFG035167	0.0028231	0.027224	1.81513e-09	1.23108e-08	1.00811e-07	2.82246e-07	0.02	0.23	SCI-I T6SS (hypothetical protein )
VFG012213	0.010488	0.073381	3.04688e-09	1.24931e-08	8.09671e-07	2.59429e-06	0.07	0.25	P fimbriae (PapG )
VFG043546	0.037989	0.17983	4.18021e-06	4.27288e-06	5.79725e-06	5.01092e-06	1	1	Legionella collagen-like protein (Lcl) (hypothetical protein )
VFG036017	0.0029642	0.028192	3.58081e-08	1.23389e-07	1.28788e-07	3.25552e-07	0.17	0.48	Cah, AIDA-I type (AidA-I adhesin-like protein )
VFG018338	0.0087139	0.064601	7.60533e-07	3.96148e-06	2.7103e-06	9.8571e-06	0.26	0.52	Sta (hypothetical protein )
VFG022258	0.0089496	0.065644	2.64836e-07	2.85502e-07	1.85554e-07	4.13028e-07	0.76	0.48	ESX-4 (T7SS) (subtilase )
VFG035993	0.01433	0.091764	2.19884e-07	5.46786e-07	9.37805e-07	2.7103e-06	0.52	0.77	EhaB, AIDA-I type (flagellin structural protein )
VFG002531	0.018626	0.11161	1.03523e-06	8.84e-07	2.08243e-06	2.19672e-06	1	0.93	Flagella (chemotaxis two-component sensor kinase CheA )
VFG042682	1.4682e-05	0.00047317	2.27079e-06	8.91613e-06	6.56686e-06	1.66728e-05	0.78	1	type 1 fimbriae (outer membrane usher protein )
VFG013028	5.3534e-06	0.00023124	1.81336e-06	7.069e-06	5.97621e-06	1.35517e-05	0.65	0.95	Enterobactin transport (ferric enterobactin (enterochelin) transport protein )
VFG033145	0.0044393	0.039001	2.70282e-09	1.28176e-08	4.74506e-07	1.71442e-06	0.04	0.25	P fimbriae (major pilin protein PapA )
VFG014292	0.0078918	0.059807	2.23841e-07	4.0906e-07	8.08534e-08	1.20492e-07	0.72	0.45	Flagella (A-type flagellin )
VFG040913	3.5968e-05	0.00092066	1.49197e-06	4.85362e-06	3.91539e-06	7.51764e-06	0.63	0.95	out (general secretion pathway protein F )
VFG033824	0.013022	0.086075	6.0775e-08	3.06329e-07	4.15772e-07	1.40342e-06	0.11	0.32	Sat (putative secreted autotransporter toxin sat )
VFG019062	9.4607e-05	0.0018897	1.1787e-05	1.2465e-05	2.08685e-05	2.20783e-05	1	1	Choline-binding proteins (pneumococcal surface protein A )
VFG034675	9.3308e-07	0.00010917	2.38471e-06	1.05162e-05	8.22804e-06	1.89627e-05	0.83	1	CFA/I fimbriae (copper/silver efflux system outer membrane protein CusC )
VFG042085	0.00056644	0.0076593	1.46384e-06	8.62853e-06	4.08791e-06	1.34766e-05	0.35	0.66	ETT2 (EpaQ )
VFG034849	0.00019714	0.0033231	2.20416e-07	6.54642e-07	1.02816e-06	3.08665e-06	0.35	0.77	LEE encoded T3SS (Type III secretion system effector EspX1 )
VFG013384	0.019449	0.11464	2.70432e-06	1.16263e-05	5.74546e-07	1.21323e-06	0.85	0.57	LOS (lipid-A-disaccharide synthase )
VFG035237	0.026491	0.13988	1.66402e-07	7.6972e-07	1.2071e-07	2.53218e-07	0.2	0.39	SCI-I T6SS (hypothetical protein )
VFG035382	0.021145	0.12006	1.26369e-08	7.05252e-08	3.26803e-07	1.26259e-06	0.04	0.2	AAI/SCI-II T6SS (hypothetical protein )
VFG013635	6.6103e-06	0.00026699	5.07102e-07	1.82694e-06	1.84337e-06	2.88613e-06	0.37	0.82	Heme biosynthesis (putative uroporphyrinogen III C-methyltransferase )
VFG000698	0.0038553	0.034703	1.17307e-07	4.09798e-07	6.26232e-09	2.5329e-08	0.3	0.07	Capsule (capsular polysaccharide export protein BexC )
VFG000936	0.0017368	0.018466	1.21015e-07	4.2005e-07	5.26445e-07	1.99003e-06	0.17	0.5	Aerobactin (ferric aerobactin receptor precusor IutA )
VFG022888	0.022739	0.12617	6.95598e-08	1.51656e-07	1.14899e-08	4.30044e-08	0.24	0.07	Sigma H (RNA polymerase sigma-E factor (sigma- 24) SigH (RpoE) )
VFG005767	0.0040932	0.036633	1.207e-05	7.57769e-06	1.20109e-05	2.35983e-05	1	1	Beta-hemolysin/cytolysin (3-ketoacyl-ACP-reductase CylG )
VFG013626	0.015122	0.095394	6.20234e-06	1.10422e-05	1.3047e-05	2.57838e-05	1	1	Heme biosynthesis (coproporphyrinogen III oxidase )
VFG044432	0.027084	0.14216	2.58611e-06	1.72179e-05	9.17813e-09	3.48172e-08	0.26	0.09	Vanchrobactin (vanchrobactin non ribosomal peptide synthetase )
VFG013466	0.019874	0.11464	5.54664e-06	1.32291e-05	9.31987e-06	1.86172e-05	0.93	1	LOS (2-dehydro-3-deoxyphosphooctonate aldolase )
VFG043568	6.3452e-05	0.0014404	1.99379e-05	6.18687e-05	6.27445e-05	0.000145305	0.93	1	Hek (outer membrane porin precursor )
VFG018312	0.0051111	0.043609	1.1321e-06	5.1386e-06	1.09165e-06	3.44512e-06	0.35	0.59	Stf (hypothetical protein )
VFG011925	0.0034851	0.032067	6.68154e-06	6.68679e-06	3.10182e-06	3.98992e-06	0.91	0.82	Flagella (flagellar basal-body rod protein FlgG )
VFG013438	0.037092	0.17761	1.02585e-06	2.03962e-06	9.51351e-07	3.10888e-06	0.85	0.59	LOS (lipid A biosynthesis lauroyl acyltransferase )
VFG033105	0.046581	0.20458	9.99767e-09	6.78075e-08	1.52195e-07	8.58106e-07	0.02	0.14	P fimbriae (fimbrial tip protein PapE )
VFG041106	0.025984	0.13898	7.30672e-09	2.40264e-08	0	0	0.11	0	SCI (Salmonella centrisome island) (hypothetical protein )
VFG012837	2.6466e-05	0.00071871	3.00219e-06	9.73972e-06	1.51199e-05	3.05319e-05	0.91	0.95	Mxi-Spa TTSS effectors controlled by MxiE (invasion plasmid antigen, fragment )
VFG020174	0.00076636	0.0096104	5.40943e-08	3.03275e-07	3.36734e-07	1.13406e-06	0.11	0.41	Enterobactin synthesis (phosphopantetheinyltransferase component of enterobactin synthase multienzyme complex )
VFG042839	0.03502	0.17097	2.05045e-09	1.02129e-08	5.15697e-08	1.99761e-07	0.04	0.18	type IV pili (type IV pilus assembly protein PilM )
VFG006259	8.1847e-05	0.0017257	2.44084e-05	1.55389e-05	4.4212e-05	4.07591e-05	1	1	ABC transporter (ABC transporter, ATP-binding protein, iron related )
VFG007263	0.031527	0.15866	1.51651e-07	5.34756e-07	8.46385e-07	2.66416e-06	0.35	0.55	Enterobactin receptors (iron-regulated outer membrane virulence protein, TonB receptor family )
VFG021415	0.0121	0.081718	1.48947e-07	4.13024e-07	1.44729e-06	5.0536e-06	0.26	0.48	Sta (fimbrial protein )
VFG022860	1.4082e-05	0.00045859	8.41517e-07	3.21141e-06	2.23229e-06	5.46224e-06	0.59	0.91	Sigma A (RNA polymerase sigma factor )
VFG013166	0.0067837	0.054096	4.59135e-09	3.11401e-08	3.34975e-08	8.44378e-08	0.02	0.2	LOS (lipid-A-disaccharide synthase )
VFG035137	0.01677	0.10328	1.20032e-08	3.66879e-08	7.82865e-07	2.06982e-06	0.11	0.3	SCI-I T6SS (hypothetical protein )
VFG042725	8.1671e-07	0.00010917	1.89048e-06	7.8216e-06	6.10758e-06	1.24625e-05	0.65	0.95	curli fibers (curli production assembly/transport component, 2nd curli operon )
VFG043091	7.9617e-07	0.00010917	2.0356e-06	8.73187e-06	6.97704e-06	1.56305e-05	0.67	0.95	peritrichous flagella (chemotaxis methyltransferase CheR )
VFG012902	2.7689e-05	0.00074235	9.4342e-07	5.17614e-06	2.73756e-06	9.73048e-06	0.33	0.8	T2SS (Type II secretion system) (putative type II secretion protein )
VFG012499	0.012499	0.083685	1.28093e-07	7.43233e-07	9.84847e-07	2.78349e-06	0.28	0.52	Salmochelin siderophore (IroN protein )
VFG006807	0.0061997	0.050171	4.30812e-06	6.8215e-06	2.18004e-06	2.60601e-06	1	0.98	Lipoprotein diacylglyceryl transferase (prolipoprotein diacylglyceryl transferase )
VFG035389	0.0064874	0.052134	1.73549e-08	1.17707e-07	5.1536e-07	1.92807e-06	0.02	0.2	AAI/SCI-II T6SS (hypothetical protein )
VFG043297	0.0013763	0.015289	2.43448e-05	1.28241e-05	1.9351e-05	2.4648e-05	1	1	HexNAc (flagellum-specific ATP synthase )
VFG007628	0.0029621	0.028192	4.49612e-06	1.13103e-05	1.05444e-05	2.05613e-05	1	1	Capsular polysaccharide (Protein tyrosine phosphatase )
VFG035936	0.00096573	0.011529	4.42897e-08	2.9496e-07	1.45883e-07	8.50887e-07	0.04	0.32	Pet, SPATE (serine protease (plasmid-encoded toxin Pet) )
VFG031539	0.043947	0.19722	1.3327e-06	2.70354e-06	5.56003e-07	8.3389e-07	0.83	0.66	Tyrosine phosphatase (putative low molecular weight protein-tyrosine-phosphatase )
VFG035189	0.0018148	0.019068	6.21303e-07	4.13803e-06	7.88032e-07	2.81615e-06	0.3	0.57	SCI-I T6SS (ATP-dependent Clp proteinase ATP-binding chain )
VFG035996	7.1647e-05	0.0015586	4.53996e-07	2.30505e-06	6.00827e-07	1.45005e-06	0.43	0.82	EhaB, AIDA-I type (flagellin structural protein )
VFG002048	0.038818	0.18236	2.22675e-06	6.89696e-06	5.85627e-07	1.79251e-06	0.54	0.34	T2SS (general secretion pathway protein E )
VFG017348	0.0024189	0.02415	2.47105e-07	4.7798e-07	4.08537e-08	1.26468e-07	0.48	0.2	O-antigen (mannose-1-phosphate guanylyltransferase )
VFG019153	0.0055598	0.045987	7.42517e-06	7.3217e-06	4.53119e-06	7.62844e-06	1	0.93	Hemolysin (transporter, HlyC/CorC family )
VFG043241	1.1812e-05	0.00040817	9.09278e-07	5.66905e-06	5.90468e-07	1.0601e-06	0.13	0.59	lateral flagella (putative flagellar protein )
VFG034147	0.0011251	0.013016	7.51641e-07	2.60979e-06	3.92664e-06	8.46138e-06	0.54	0.8	Yersiniabactin siderophore (yersiniabactin siderophore biosynthetic protein )
VFG013106	0.033143	0.16426	1.06767e-06	2.25598e-06	5.23139e-07	1.17056e-06	0.76	0.57	Type IV pili (protein transport protein )
VFG035436	0.013715	0.089716	4.43274e-08	2.58744e-07	5.62066e-07	1.44569e-06	0.09	0.27	ACE T6SS (hypothetical protein )
VFG042578	0.014831	0.094131	1.28444e-07	3.99721e-07	1.0161e-06	2.37962e-06	0.22	0.43	locus for diffuse adherence (lda), afimbrial adhesin (LdaB )
VFG001449	0.022349	0.12501	1.86323e-06	3.03056e-06	4.23056e-06	7.13569e-06	0.93	0.98	K1 capsule (KpsT )
VFG044175	0.00025119	0.0040794	8.47604e-07	1.04183e-06	3.72104e-06	5.19899e-06	0.91	0.95	vibrioferrin (putative ferrichrome ABC transporter permease )
VFG012624	0.0035012	0.032168	2.91767e-08	9.13869e-08	8.1229e-07	2.17311e-06	0.17	0.41	Hemin uptake (hypothetical protein )
VFG040936	0.00024341	0.0039842	2.92846e-07	1.17284e-06	8.66336e-07	1.59783e-06	0.22	0.59	etp (type II secretion protein )
VFG013554	0.0084838	0.063137	5.17687e-07	1.17398e-06	1.9255e-07	5.67013e-07	0.7	0.5	P2 porin (outer membrane protein P2 homolog )
VFG002164	0.044611	0.19908	2.80297e-09	1.14288e-08	3.8987e-08	1.30025e-07	0.07	0.2	AS (aggregation substance PrgB/Asc10 )
VFG044365	0.0051411	0.043805	2.6244e-07	6.97804e-07	4.79127e-06	1.82112e-05	0.54	0.77	chrysobactin (ferrichrysobactin receptor )
VFG004478	0.0027824	0.026915	3.1308e-07	4.71019e-07	1.36351e-07	2.82353e-07	0.8	0.59	Fibronectin-binding protein (bifunctional autolysin precursor )
VFG021171	0.00047845	0.0067177	3.73127e-08	2.31621e-07	2.20199e-07	7.09148e-07	0.04	0.34	Fim (mannose binding protein FimH )
VFG000872	5.7468e-07	9.9292e-05	3.18909e-06	1.41027e-05	1.03088e-05	2.64285e-05	0.57	0.91	Type 1 fimbriae (Type 1 fimbriae Regulatory protein fimE )
VFG019167	0.04413	0.1979	6.72417e-07	7.05111e-07	8.22532e-07	1.93704e-06	0.8	0.66	Hemolysin (hemolysin A )
VFG001862	0.027442	0.14302	1.30653e-07	5.37732e-07	2.13688e-07	6.46901e-07	0.13	0.34	KatAB (catalase-peroxidase KatB )
VFG019105	0.016263	0.10065	1.84763e-06	2.03527e-06	1.36962e-06	2.97364e-06	0.91	0.86	Pneumococcal iron acquisition (ABC transporter substrate-binding protein - iron transport )
VFG034866	9.3352e-06	0.00034156	1.70738e-06	7.32791e-06	4.96912e-06	1.24149e-05	0.65	0.93	LEE encoded T3SS (Type III secretion system effector EspX4 )
VFG043083	1.2613e-05	0.00042179	2.17487e-06	8.51836e-06	7.0605e-06	1.47025e-05	0.78	0.98	peritrichous flagella (flagellar hook-associated protein FlgK )
VFG004630	0.011179	0.077003	1.7009e-06	3.47728e-06	2.72052e-07	5.17497e-07	0.57	0.36	Clumping factor B (clumping factor B )
VFG009735	0.016905	0.10372	1.21224e-06	1.06386e-06	7.13866e-07	6.90819e-07	0.93	0.77	Sigma F (RNA polymerase, sigma 28 subunit, FliA/WhiG family )
VFG026493	0.0018237	0.019129	3.72354e-07	1.40294e-06	1.06482e-06	2.16579e-06	0.28	0.57	Mycobactin (Conserved protein of unknown function, MbtH, possibly involved in the biogenesis of the hydroxyphenyloxazoline-containing siderophore mycobactins )
VFG016453	0.00093104	0.011223	1.76165e-07	6.07263e-07	5.12375e-08	1.83818e-07	0.48	0.14	Fibronectin-binding protein (HMW3 )
VFG021750	0.019906	0.11464	0	0	5.61916e-08	3.13335e-07	0	0.11	Spv (SpvB )
VFG021557	0.0082369	0.062026	2.21519e-07	4.98368e-07	2.9143e-06	7.58873e-06	0.35	0.59	Stf (major fimbrial subunit stfa (putative fimbrial subunit) )
VFG012547	0.0041772	0.037067	2.55124e-07	7.92418e-07	1.1779e-06	2.45523e-06	0.57	0.82	yersiniabactin (Putative peptide synthetase )
VFG005359	5.5837e-06	0.00023788	6.6328e-06	8.95888e-06	1.46332e-05	1.63748e-05	1	1	Streptococcal plasmin receptor/GAPDH (Glyceraldehyde 3-phosphate dehydrogenase, putative )
VFG043073	3.8404e-07	9.8429e-05	2.15552e-06	9.64449e-06	7.08354e-06	1.5347e-05	0.7	0.98	peritrichous flagella (flagellar basal body P-ring biosynthesis protein FlgA )
VFG012567	0.0010071	0.012	5.40645e-07	1.80014e-06	2.64764e-06	5.53339e-06	0.7	0.89	yersiniabactin (Putative pesticin receptor precursor )
VFG006470	0.013795	0.090037	6.56916e-06	1.24145e-05	1.09453e-05	2.11908e-05	1	0.98	Urease (urease alpha subunit )
VFG035970	3.553e-06	0.00018416	4.06618e-08	9.14575e-08	7.13332e-07	1.78921e-06	0.43	0.89	UpaH, AIDA-I type (EntS/YbdA MFS transporter )
VFG043222	0.00011122	0.0021496	1.07729e-06	6.3908e-06	7.81922e-07	1.41104e-06	0.28	0.66	lateral flagella (flagellar MS-ring protein )
VFG043216	0.024693	0.13449	3.38423e-07	1.98168e-06	3.27506e-07	7.73884e-07	0.13	0.32	lateral flagella (putative flagellar assembly protein )
VFG036000	0.00039789	0.005796	8.06366e-07	5.31874e-06	5.07299e-07	1.80686e-06	0.22	0.59	EhaB, AIDA-I type (flagellin structural protein; protein )
VFG012910	1.519e-05	0.00048205	1.55375e-07	8.88779e-07	7.20969e-07	1.68078e-06	0.22	0.64	T2SS (Type II secretion system) (putative type II secretion protein )
VFG015173	0.015001	0.095017	1.06293e-06	2.32374e-06	5.08505e-07	1.17283e-06	0.78	0.5	P. syringae TTSS (type III transcriptional regulator HrpR )
VFG006058	0.039753	0.18508	2.58132e-08	1.02803e-07	7.958e-08	2.1742e-07	0.22	0.39	Capsule (transcriptional activator-exopolysaccharide biosynthesis )
VFG016389	0.017739	0.10744	4.26464e-08	1.30592e-07	1.20784e-06	6.47816e-06	0.2	0.43	Polysaccharide capsule (membrane-bound transcriptional regulator LytR )
VFG037915	0.02131	0.12083	9.45234e-07	2.9583e-06	4.09004e-07	2.71303e-06	0.17	0.02	Capsule (hypothetical protein )
VFG001361	0.030202	0.15378	3.02644e-06	6.50582e-06	4.65714e-06	1.01406e-05	0.91	0.98	PspA (pneumococcal surface protein A )
VFG002310	7.3081e-05	0.0015783	1.76118e-08	5.72897e-08	2.74463e-06	1.3985e-05	0.17	0.55	Type IV pili (type IV pilus inner membrane platform protein PilN )
VFG041226	5.9365e-06	0.00024949	2.79351e-06	1.19502e-05	7.9702e-06	2.07506e-05	0.72	0.98	CTS2 (Hcp family T6SS protein CtsH3 )
VFG013039	0.00018161	0.0031291	4.09653e-07	1.57127e-06	2.57966e-06	5.2698e-06	0.41	0.73	Ferrous iron transport (Iron transport protein, periplasmic-binding protein )
VFG009392	0.010929	0.075784	3.8832e-08	8.42114e-08	2.63392e-07	5.97094e-07	0.22	0.45	Lysine synthesis (diaminopimelate decarboxylase )
VFG038635	0.0017829	0.01886	2.12049e-07	6.22053e-07	4.44343e-07	9.43365e-07	0.3	0.64	Polar flagella (flagellar assembly protein FliH )
VFG043232	0.00016974	0.0029824	8.87054e-07	5.4425e-06	6.90091e-07	1.37997e-06	0.22	0.59	lateral flagella (flagellar basal body L-ring protein )
VFG037044	0.00010168	0.0020014	7.14921e-07	1.79439e-06	1.92248e-06	3.56593e-06	0.96	1	Catalase (catalase )
VFG018349	0.021951	0.12343	7.15937e-09	4.29475e-08	2.6968e-08	1.04845e-07	0.04	0.2	Lpf (hypothetical protein )
VFG013387	8.2535e-05	0.0017285	1.14566e-07	4.47088e-07	4.13727e-07	1.01812e-06	0.2	0.59	LOS (lipid-A-disaccharide synthase )
VFG012318	5.1552e-07	9.9292e-05	1.92376e-06	8.94225e-06	5.6774e-06	1.42108e-05	0.43	0.93	Type I fimbriae (P pilus assembly protein, pilin FimA )
VFG012572	0.046121	0.20346	1.15635e-06	2.25123e-06	7.69814e-07	1.66776e-06	0.89	0.64	Iron/managanease transport (iron transport protein, periplasmic-binding protein )
VFG043098	2.0722e-05	0.00059741	2.26676e-06	9.0484e-06	7.34809e-06	1.49685e-05	0.65	0.91	peritrichous flagella (transcriptional activator FlhD )
VFG044249	0.030359	0.1544	1.92746e-06	2.15997e-06	3.91048e-06	5.91376e-06	1	1	direct heme uptake system (ABC-type hemin transporter, permease protein )
VFG043285	0.0087844	0.064738	5.12423e-05	3.17891e-05	3.69928e-05	3.684e-05	1	1	HexNAc (flagellin subunit )
VFG042755	0.0053372	0.04474	1.96417e-07	7.72927e-07	1.69633e-06	4.38927e-06	0.15	0.41	Longus pili (CS20) (LngR )
VFG038396	0.0097004	0.069915	1.96065e-07	6.6272e-07	2.39539e-08	6.07131e-08	0.52	0.25	T6SS (type VI secretion system clpB chaperone )
VFG002657	0.019906	0.11464	0	0	5.0837e-08	2.7972e-07	0	0.11	Flagella (cluster I) (flagellar M-ring protein )
VFG024081	4.3141e-06	0.00020964	1.4464e-06	6.56317e-06	5.05815e-06	1.34203e-05	0.74	0.98	Nitrate reductase (nitrate reductase subunit beta )
VFG007643	3.2601e-06	0.00017308	4.68132e-06	1.85012e-05	1.41902e-05	3.2179e-05	0.89	1	Capsular polysaccharide (WbfB protein )
VFG043224	1.7511e-05	0.00052618	1.07093e-06	6.08785e-06	7.36715e-07	1.27169e-06	0.2	0.66	lateral flagella (flagellar assembly protein H )
VFG000270	0.027467	0.14302	8.55075e-07	1.69375e-06	1.4106e-06	2.16294e-06	0.48	0.7	Urease (urease beta subunit UreB, urea amidohydrolase )
VFG013422	2.1565e-05	0.00061249	5.31092e-06	1.8998e-05	9.8767e-06	2.14589e-05	0.76	0.95	LOS (phosphoheptose isomerase )
VFG012283	1.1096e-07	8.7322e-05	6.35639e-07	2.79321e-06	4.66081e-06	1.55136e-05	0.46	0.91	Type I fimbriae (type 1 fimbriae major subunit FimA )
VFG002319	0.037544	0.17884	1.74784e-07	7.0075e-07	6.7509e-07	3.20163e-06	0.13	0.32	Flagella (flagellar biosynthesis sigma factor )
VFG014960	0.038697	0.18193	4.83628e-07	1.06303e-06	1.2641e-06	2.45106e-06	0.67	0.86	Alginate regulation (Peptidase S1C, Do )
VFG036023	0.012942	0.085637	5.93977e-08	1.39635e-07	3.843e-07	9.00605e-07	0.33	0.55	Cah, AIDA-I type (antigen 43 )
VFG023783	0.0015927	0.01735	7.61753e-06	1.07093e-05	1.46734e-05	2.04279e-05	1	1	O-antigen (Mannose-1-phosphate guanylytransferase, ManC protein )
VFG013414	0.00017111	0.0029863	3.43283e-06	1.10185e-05	9.72088e-06	2.29325e-05	0.87	0.98	LOS (hypothetical protein )
VFG000920	0.0077672	0.059206	2.23775e-07	6.30041e-07	1.68178e-06	3.92617e-06	0.37	0.61	Chu (putative heme-binding protein ChuX )
VFG007683	0.049316	0.212	1.47788e-06	3.24106e-06	1.00734e-06	2.47303e-06	0.76	0.57	Capsular polysaccharide (ATPase involved in chromosome partitioning )
VFG033234	0.045682	0.20209	2.89054e-07	7.1514e-07	9.80453e-07	2.88003e-06	0.28	0.5	Type I fimbriae (long polar fimbrial protein LpfA )
VFG035738	0.0050108	0.042989	7.244e-08	3.84932e-07	8.10293e-07	2.13272e-06	0.11	0.34	AEC (hypothetical protein )
VFG033173	2.9758e-06	0.00016675	6.53035e-07	2.81067e-06	2.04795e-06	6.11662e-06	0.26	0.75	Type I fimbriae (tyrosine recombinase )
VFG006895	0.011395	0.078058	9.36995e-08	5.41876e-07	8.07892e-07	2.91747e-06	0.17	0.39	Accessory colonization factor (accessory colonization factor AcfD )
VFG041463	0.010268	0.07233	0	0	6.00564e-07	3.54584e-06	0	0.14	PAI-2 encoded (surface presentation of antigens protein SpaS )
VFG035992	3.9738e-05	0.00098868	5.18902e-08	1.11115e-07	1.36774e-06	2.89181e-06	0.48	0.82	EhaB, AIDA-I type (structural protein )
VFG017802	0.0023521	0.023599	3.34824e-06	4.21303e-06	4.78585e-06	2.26834e-05	0.98	0.77	Flagella (flagellar biosynthetic protein FliP )
VFG035510	0.0018469	0.019331	3.79101e-08	1.86607e-07	6.35975e-07	1.55236e-06	0.17	0.45	ACE T6SS (hypothetical protein )
VFG012563	0.048529	0.20991	2.63327e-08	1.78597e-07	8.68821e-08	4.34869e-07	0.02	0.14	yersiniabactin (2,3-dihydroxybenzoate-AMP ligase )
VFG000927	1.034e-06	0.00010917	2.37666e-06	8.78195e-06	9.4e-06	1.73917e-05	0.85	0.98	Enterobactin (ferric enterobactin transport protein FepE )
VFG013555	0.015419	0.096485	6.4973e-07	1.43562e-06	3.37161e-07	7.33095e-07	0.76	0.41	P2 porin (outer membrane protein P2 homolog )
VFG010872	8.878e-05	0.0018146	3.35769e-06	9.83895e-06	8.38178e-06	1.87587e-05	0.87	1	Cytochrome c muturation (ccm) locus (heme exporter protein CcmC )
VFG036048	9.6367e-07	0.00010917	1.93289e-06	8.22449e-06	5.85414e-06	1.51703e-05	0.65	0.95	Hemolysin/cytolysin A (hemolysin E )
VFG043187	0.00070737	0.0090067	1.0078e-06	6.35234e-06	7.01641e-07	1.37761e-06	0.28	0.59	ND (FlgFL )
VFG036009	2.6816e-07	9.8429e-05	3.54672e-07	1.1597e-06	2.88321e-06	1.05711e-05	0.48	0.98	EhaB, AIDA-I type (structural protein )
VFG011805	2.0842e-05	0.00059741	6.27614e-06	1.03299e-05	1.70582e-05	2.53471e-05	1	1	LOS (aspartate racemase )
VFG033445	0.048529	0.20991	2.88575e-08	1.95721e-07	6.90711e-07	4.51107e-06	0.02	0.14	LEE locus encoded TTSS (chaperone CesD2 )
VFG035156	0.010436	0.073099	8.51012e-08	5.37382e-07	4.90654e-07	1.57035e-06	0.17	0.39	SCI-I T6SS (hypothetical protein )
VFG032173	0.0002104	0.003518	3.7021e-06	1.10845e-05	1.08489e-05	2.54128e-05	0.85	0.98	Sugar-uptake system (putative hexose phosphate transport protein )
VFG021496	5.6266e-07	9.9292e-05	9.34698e-07	4.27479e-06	2.35106e-06	6.3299e-06	0.5	0.98	Std (fimbrial usher protein )
VFG042592	0.00045452	0.0064694	1.65934e-06	8.77517e-06	6.77346e-06	2.17019e-05	0.63	0.93	Stg fimbriae (StgC )
VFG034000	0.0015448	0.016912	2.74997e-07	5.62257e-07	1.25109e-06	2.57507e-06	0.43	0.77	Aerobactin siderophore (aerobactin siderophore biosynthesis protein )
VFG013413	0.0090199	0.066004	6.468e-06	9.10327e-06	3.27232e-06	3.83447e-06	1	0.91	LOS (UDP-3-O-[3-hydroxymyristoyl] N-acetylglucosamine deacetylase )
VFG026711	0.023203	0.12829	1.38701e-06	7.19843e-06	3.31321e-07	1.20604e-06	0.74	0.61	ABC transporter (Iron import ATP-binding/permease protein IrtA (Iron-regulated transporter A) )
VFG043535	1.2319e-06	0.00010917	5.67214e-06	1.76406e-05	1.69888e-05	4.02356e-05	1	1	BRA0655 (glycerol-3-phosphate ABC transporter periplasmic glycerol-3-phosphate-binding protein )
VFG012522	0.0016119	0.017437	3.90119e-07	1.17024e-06	2.17319e-06	3.7812e-06	0.63	0.84	Aerobactin siderophore (IucC )
VFG043078	1.8771e-06	0.0001313	2.805e-06	1.21132e-05	8.96515e-06	2.01503e-05	0.67	0.95	peritrichous flagella (flagellar basal body rod protein FlgF )
VFG042083	7.1417e-08	8.7322e-05	2.00512e-06	1.20985e-05	7.48491e-06	2.32157e-05	0.41	0.93	ETT2 (surface presentation of antigens protein SpaO )
VFG013612	0.01317	0.086869	9.10312e-06	1.28507e-05	1.62223e-05	2.86072e-05	0.98	1	Heme biosynthesis (uroporphyrinogen decarboxylase )
VFG034828	0.040796	0.18755	1.90017e-08	1.02163e-07	3.36217e-08	8.9009e-08	0.09	0.25	EspR3 (hypothetical protein )
VFG041578	0.030994	0.15623	1.54978e-05	9.09998e-06	1.53113e-05	2.43248e-05	1	1	T3SS (putative transglycosylase signal peptide protein )
VFG007706	0.035827	0.17389	5.48155e-07	5.61497e-07	4.66362e-07	8.53393e-07	0.83	0.57	Exported repetitive protein (Erp protein )
VFG040949	0.00023203	0.0038282	6.19047e-07	2.38329e-06	1.86454e-06	4.37686e-06	0.35	0.7	gsp (general secretion pathway protein J )
VFG000141	0.001125	0.013016	1.50863e-07	4.85298e-07	6.17284e-07	1.34507e-06	0.48	0.75	LPS (lipopolysaccharide core biosynthesis protein WaaP )
VFG044358	0.012867	0.085239	2.50068e-06	1.97353e-06	4.58578e-06	3.94859e-06	1	0.98	achromobactin (ATP binding protein from the ferric achromobactin permease )
VFG035163	0.0029612	0.028192	8.99431e-07	5.66567e-06	9.14191e-07	3.1759e-06	0.24	0.57	SCI-I T6SS (OmpA domain-containing protein )
VFG035495	0.0030141	0.028516	1.80988e-07	9.36131e-07	5.19527e-07	1.67839e-06	0.37	0.75	ACE T6SS (IcmF-like protein )
VFG036948	0.038621	0.18185	8.03287e-08	2.58e-07	1.87343e-07	4.11713e-07	0.11	0.3	FarAB (multidrug resistance protein A )
VFG030318	0.0094413	0.068604	1.65185e-06	3.25669e-06	2.84609e-06	4.95494e-06	0.91	0.93	MymA operon (zinc-type alcohol dehydrogenase AdhD )
VFG042624	0.0264	0.13975	2.14465e-07	1.20563e-06	1.06926e-06	6.41649e-06	0.04	0.2	Proteus-like (MR/P) fimbriae, mannose resistant (biofilm formation) (fimbrial chaperone protein )
VFG040954	1.1075e-06	0.00010917	1.93171e-06	8.7886e-06	6.42878e-06	1.61826e-05	0.67	0.95	gsp (general secretory pathway protein E )
VFG040947	0.0019663	0.020316	5.76605e-07	2.00218e-06	1.91501e-06	4.58586e-06	0.5	0.75	gsp (GspL-like protein )
VFG000833	0.048529	0.20991	4.19676e-08	2.84638e-07	8.88755e-07	5.82938e-06	0.02	0.14	EspG (Type III secretion system effector EspG, GTPase activating protein )
VFG026844	8.2302e-07	0.00010917	1.10713e-06	4.73167e-06	3.31889e-06	7.84826e-06	0.48	0.91	Fused nitrate reductase (nitrate reductase subunit alpha )
VFG043116	2.4453e-06	0.0001521	1.72192e-06	7.45302e-06	5.29176e-06	1.17517e-05	0.5	0.89	peritrichous flagella (flagellar biosynthesis protein FliO )
VFG036949	3.3973e-07	9.8429e-05	4.82576e-06	1.7511e-05	1.50528e-05	3.32789e-05	0.98	1	FarAB (fatty acid resistance protein A )
VFG026985	0.026091	0.13898	2.32829e-06	1.81028e-06	2.09653e-06	3.6853e-06	0.96	0.84	Sigma A (RNA polymerase sigma factor, sigma-70 family )
VFG011198	3.738e-05	0.00094131	2.15866e-06	3.96771e-06	4.04739e-06	5.12948e-06	1	1	LPS (putative asparagine synthetase )
VFG042892	0.00061918	0.0081769	1.15723e-06	5.45267e-06	3.12919e-06	1.43176e-05	0.22	0.55	type IV pili (prepilin )
VFG013531	0.030994	0.15623	8.19008e-06	1.73267e-05	1.1882e-05	2.64052e-05	1	1	Exopolysaccharide (glucose-6-phosphate isomerase )
VFG042358	0.0015982	0.017367	3.5027e-08	1.19543e-07	8.9246e-07	3.75539e-06	0.17	0.48	EaaC (EaaC )
VFG033159	0.017319	0.10561	5.56276e-08	2.83409e-07	3.35235e-07	8.96147e-07	0.09	0.27	P fimbriae (pap operon regulatory protein PapI )
VFG034883	0.026107	0.13898	7.71753e-09	4.72675e-08	2.98842e-08	8.10116e-08	0.07	0.23	EspX6 (non-LEE-encoded type III secreted effector )
VFG015380	0.027347	0.14282	1.09064e-05	1.0633e-05	1.63812e-05	2.11236e-05	1	1	Hcp secretion island-1 encoded type VI secretion system (H-T6SS) (putative ATP-binding component of ABC transporter )
VFG036562	0.014318	0.091764	1.10053e-06	2.18661e-06	5.83821e-07	1.34534e-06	0.85	0.68	Haemoglobin receptor (hemoglobin-haptoglobin-utilization protein )
VFG011937	0.027378	0.14286	7.49218e-09	2.07299e-08	7.2545e-10	3.36564e-09	0.2	0.05	Flagella (flagellar biosynthesis protein FlhA )
VFG017752	0.026216	0.13901	0.000185825	7.53679e-05	0.000149858	6.71088e-05	1	1	Capsule biosynthesis and transport (GDP-fucose synthetase )
VFG034823	0.010268	0.07233	0	0	2.42512e-08	8.5481e-08	0	0.14	EspR1 (T3SS effector-like protein EspR )
VFG034899	0.037544	0.17884	1.69102e-08	5.13152e-08	2.29746e-07	1.06718e-06	0.13	0.32	EspY1 (non-LEE-encoded type III effector )
VFG041225	0.00018907	0.003216	6.62659e-08	2.36032e-07	1.0364e-06	2.31137e-06	0.28	0.61	CTS2 (Hcp family T6SS protein CtsH2 )
VFG026352	0.00034032	0.0052266	1.63035e-07	3.36187e-07	5.27054e-08	1.87474e-07	0.59	0.2	Tryptophan synthesis (anthranilate phosphoribosyltransferase TrpD )
VFG042757	0.024041	0.13186	1.35097e-08	9.1627e-08	3.25061e-07	1.24542e-06	0.02	0.16	Longus pili (CS20) (LngT )
VFG013743	0.018489	0.11101	9.67056e-07	1.59745e-06	4.07241e-06	8.03752e-06	0.83	0.91	ABC transporter (putative iron ABC transport system, permease protein )
VFG043520	0.019906	0.11464	0	0	1.16303e-07	7.60738e-07	0	0.11	collagen-binding protein (Surface protein from Gram-positive cocci, anchor region )
VFG007630	2.4688e-05	0.00068249	4.7123e-06	1.71612e-05	1.29939e-05	2.90417e-05	0.91	1	Capsular polysaccharide (putative tyrosine-protein kinase Wzc )
VFG011671	0.0076319	0.058533	3.56369e-07	1.72989e-06	0	0	0.15	0	Capsule biosynthesis and transport (hypothetical protein )
VFG024121	0.044736	0.19908	1.6156e-08	3.98981e-08	3.01425e-08	5.77728e-08	0.2	0.39	NuoG (NADH dehydrogenase subunit G )
VFG012163	0.0067677	0.054037	1.54409e-06	3.08176e-06	3.2843e-06	5.72183e-06	1	0.95	Hemolysin (probable hemolysin )
VFG044173	0.0070324	0.055793	1.32294e-05	2.32773e-05	2.16209e-05	2.69449e-05	1	1	vibrioferrin (iron-dicitrate transporter ATP-binding subunit )
VFG021689	0.032963	0.16377	2.35345e-07	1.0606e-06	1.40379e-07	3.08313e-07	0.15	0.36	Stj (putative outer membrane protein )
VFG043057	0.0034238	0.031691	6.83509e-08	3.77065e-07	4.81308e-07	1.83592e-06	0.17	0.45	peritrichous flagella (flagellar motor switch protein G )
VFG035328	8.7988e-05	0.0018122	7.09398e-07	2.56459e-06	1.688e-06	3.67001e-06	0.35	0.73	SCI-I T6SS (hypothetical protein )
VFG043295	0.001053	0.012452	1.95227e-05	1.22732e-05	1.17238e-05	1.20622e-05	1	0.98	HexNAc (flagellar motor switch protein )
VFG010293	0.033551	0.16562	2.62053e-07	3.16264e-07	1.95748e-07	4.14979e-07	0.7	0.41	Mce5 (mce related protein )
VFG042799	5.3345e-05	0.0012474	3.43336e-06	1.08366e-05	1.13755e-05	2.82132e-05	0.87	1	Hemorrhagic Coli pili (HCP) (hypothetical protein )
VFG002302	0.01817	0.1094	7.17572e-08	4.61673e-07	7.00937e-07	2.23441e-06	0.04	0.2	Mig-14 (antimicrobial peptide resistance protein Mig-14 )
VFG024309	0.040119	0.18609	6.8109e-08	1.0348e-07	5.36862e-08	1.54765e-07	0.39	0.18	Mce5 (organic solvent resistance ABC transporter periplasmic protein )
VFG042401	2.4861e-05	0.00068423	1.61774e-06	7.48481e-06	4.51349e-06	1.26269e-05	0.54	0.89	E. coli YcbQ laminin-binding fimbriae (ELF) (fimbrial protein )
VFG022782	0.032976	0.16377	1.04106e-06	9.79003e-07	9.14039e-07	1.65476e-06	0.93	0.84	ABC transporter (putative drugs-transport transmembrane ATP-binding protein ABC transporter )
VFG025927	0.018644	0.11161	4.63534e-06	1.26016e-05	1.73731e-05	3.73189e-05	0.52	0.73	Flagella (chemotaxis response regulator )
VFG033746	0.026164	0.13898	3.12422e-08	2.11895e-07	5.08649e-07	3.34712e-06	0.02	0.16	LEE encoded T3SS (translocated intimin receptor Tir )
VFG013167	0.002426	0.024182	4.14837e-06	1.21053e-05	1.16198e-05	2.84356e-05	0.85	0.95	LOS (acyl-(acyl-carrier-protein)--UDP-N-acetylglucosamine O-acyltransferase )
VFG014378	0.042657	0.19381	3.72905e-07	1.05956e-06	4.62182e-07	8.69245e-07	0.48	0.68	Flagella (sensory box histidine kinase FleS )
VFG021591	0.0038186	0.034473	1.25468e-07	4.64418e-07	2.00257e-06	5.81676e-06	0.17	0.43	Stf (fimbrial subunit )
VFG013246	0.0027662	0.0268	1.3073e-06	2.73652e-06	3.48117e-06	9.4629e-06	0.83	0.95	LOS (tetraacyldisaccharide 4'-kinase )
VFG035975	1.0723e-06	0.00010917	6.85024e-07	2.81818e-06	1.68991e-06	4.08483e-06	0.5	0.93	EhaA, AIDA-I type (AidA-I adhesin-like protein )
VFG016387	0.026777	0.14103	0.000176486	3.24983e-05	0.000159564	3.9931e-05	1	1	Polysaccharide capsule (UDP-glucose 4-epimerase )
VFG024306	0.0072689	0.056937	2.03957e-06	1.06457e-05	3.02006e-07	6.01121e-07	0.8	0.48	Mce4 (hypothetical protein )
VFG000152	4.3306e-05	0.0010449	3.94186e-06	1.31392e-05	1.19259e-05	2.74356e-05	0.76	0.98	Quorum sensing (transcriptional regulator RhlR )
VFG006064	0.015827	0.098542	9.59945e-06	1.06928e-05	6.36261e-06	7.48435e-06	1	0.98	Capsule (UDP-glucose 4-epimerase, putative )
VFG004231	1.2017e-05	0.00041296	2.1412e-07	5.91595e-07	2.39465e-06	7.85635e-06	0.2	0.68	Sta (chaperone protein EcpD precursor )
VFG042695	0.0013719	0.015289	1.0295e-07	6.56936e-07	2.87319e-07	9.4662e-07	0.07	0.34	CupA fimbriae (usher CupA3 )
VFG030302	2.5991e-05	0.00071218	8.6594e-07	3.58309e-06	2.42889e-06	5.96584e-06	0.72	0.89	MymA operon (zinc-containing alcohol dehydrogenase NAD- dependent AdhD )
VFG035729	0.009121	0.066666	1.90512e-07	7.24463e-07	8.31167e-09	4.99565e-08	0.24	0.05	ACE T6SS (hypothetical protein )
VFG038250	0.012867	0.085239	5.56346e-06	9.79703e-06	1.10807e-05	1.75564e-05	1	1	PbpG (D-alanyl-D-alanine endopeptidase )
VFG017856	0.00059991	0.0079883	3.83075e-06	1.16803e-05	9.88058e-06	2.52955e-05	0.85	0.98	Type IV pili (type IV fimbrial biogenesis protein PilW )
VFG021336	0.011244	0.077279	2.89167e-09	1.96122e-08	2.7181e-07	8.27456e-07	0.02	0.18	Lpf (protein LpfE )
VFG043537	1.5133e-05	0.00048205	2.38994e-06	6.98939e-06	8.42649e-06	2.32895e-05	0.98	1	Peb4/CBF2 (major antigenic peptide PEB-cell binding factor )
VFG011765	0.025984	0.13898	8.83077e-09	2.69611e-08	0	0	0.11	0	LOS (acyltransferase )
VFG030623	0.0021973	0.022273	4.09342e-08	1.07056e-07	0	0	0.2	0	Trehalose-recycling ABC transporter (binding-protein-dependent transport systems inner membrane component )
VFG000907	0.0014648	0.016183	1.07395e-06	1.6079e-06	3.71883e-07	6.41494e-07	0.89	0.66	Hemolysin (Hemolysin B )
VFG035845	0.00011128	0.0021496	4.30498e-07	1.87064e-06	7.78618e-07	2.71644e-06	0.43	0.8	ACE T6SS (VgrE protein )
VFG016397	0.039798	0.18515	9.04217e-07	1.35447e-06	2.71842e-06	6.12063e-06	0.7	0.89	Polysaccharide capsule (glycosyl transferase, group 1 family protein )
VFG035502	0.0012073	0.013804	1.69081e-06	7.30303e-06	3.79269e-06	1.33262e-05	0.65	0.89	ACE T6SS (type VI secretion protein IcmFhypothetical protein )
VFG043103	3.7706e-06	0.00019224	9.61099e-07	3.72108e-06	4.69138e-06	8.61081e-06	0.74	0.93	peritrichous flagella (flagellar capping protein )
VFG041219	7.1528e-06	0.00028092	1.8725e-06	7.97932e-06	6.42261e-06	1.42502e-05	0.59	0.91	CTS2 (T6SS protein Cts2D )
VFG043482	0.00065602	0.0085724	1.07723e-06	2.88431e-06	3.88355e-06	7.4709e-06	0.78	0.93	Fibronectin-binding protein (outer membrane protein OprF )
VFG015773	0.047323	0.20685	1.54044e-06	2.90961e-06	4.67554e-06	1.02009e-05	0.83	0.93	Alginate regulation (2-alkenal reductase )
VFG035428	0.0007035	0.0089852	1.41898e-08	7.6174e-08	4.3423e-07	1.52512e-06	0.07	0.36	AAI/SCI-II (putative type VI secretion protein )
VFG043075	6.388e-06	0.0002614	3.22089e-06	1.33269e-05	1.03269e-05	2.1252e-05	0.65	0.93	peritrichous flagella (flagellar basal body rod protein FlgC )
VFG009303	0.026432	0.1398	4.78649e-06	9.41081e-06	1.137e-05	2.00715e-05	0.93	0.98	Pantothenate synthesis (pantoate--beta-alanine ligase )
VFG008278	0.026164	0.13898	5.71312e-09	3.87483e-08	7.3281e-08	4.302e-07	0.02	0.16	ESX-1 (T7SS) (AAA ATPase, central domain protein )
VFG032255	0.0021801	0.022157	4.42645e-08	1.75147e-07	1.45093e-07	4.59666e-07	0.17	0.5	Oligopeptide-binding protein (oligopeptide ABC transporter substrate-binding protein )
VFG001854	0.0046778	0.040637	2.37736e-06	3.01477e-06	1.41342e-06	1.95869e-06	0.98	0.75	Flagella (flagellin )
VFG030686	0.023562	0.13007	2.40452e-06	1.89382e-06	4.58489e-06	5.36475e-06	1	1	Trehalose-recycling ABC transporter (Probable sugar ABC transporter, ATP-binding protein SugC )
VFG042337	0.0061995	0.050171	1.86971e-07	8.72344e-07	9.71243e-07	3.49057e-06	0.3	0.52	EaaA (peptidase S6, IgA endopeptidase from phage origin )
VFG034652	0.012848	0.085239	4.7076e-07	9.91131e-07	5.20116e-06	1.94778e-05	0.61	0.82	CFA/I fimbriae (copper/silver efflux system outer membrane protein CusC )
VFG043308	0.011174	0.077003	1.29113e-05	7.84813e-06	1.03392e-05	1.28794e-05	1	0.98	HexNAc (flagellar export protein )
VFG034755	5.508e-06	0.00023627	1.60318e-06	6.5986e-06	6.43312e-06	1.47853e-05	0.8	0.95	EspL1 (hypothetical protein )
VFG043218	8.8422e-05	0.0018146	9.78962e-07	6.01624e-06	7.18101e-07	1.23161e-06	0.17	0.57	lateral flagella (flagellar switch protein )
VFG011158	3.6476e-05	0.00092604	3.18762e-06	1.13893e-05	9.26127e-06	1.93233e-05	0.93	1	LPS (lipopolysaccharide biosynthesis protein )
VFG036397	0.011372	0.077987	1.29009e-06	1.65758e-06	2.42165e-06	2.71973e-06	0.93	0.91	Type IV pili (twitching motility protein PilT )
VFG035247	0.0076903	0.058794	1.68624e-07	5.82484e-07	1.37808e-06	7.74053e-06	0.39	0.75	SCI-I T6SS (hypothetical protein )
VFG017847	0.0076449	0.058561	1.18618e-08	4.70353e-08	1.36817e-06	5.31619e-06	0.07	0.27	Type IV pili (type IV pilus biogenesis protein )
VFG012508	0.016369	0.10101	2.43008e-07	1.10708e-06	1.79058e-06	4.35816e-06	0.39	0.64	Salmochelin (IroD )
VFG001864	0.013717	0.089716	6.86421e-07	1.01507e-06	1.39951e-06	2.05553e-06	0.5	0.75	Mip (macrophage infectivity potentiator Mip )
VFG012061	0.04993	0.21389	7.62694e-08	2.18584e-07	2.57059e-08	1.38386e-07	0.22	0.07	N-linked protein glycosylation (putative transferase )
VFG042093	4.5907e-06	0.00021469	1.18136e-06	7.57222e-06	3.26187e-06	1.23802e-05	0.26	0.73	ETT2 (hypothetical protein )
VFG042088	3.2191e-07	9.8429e-05	2.26833e-06	1.35567e-05	8.86088e-06	2.75285e-05	0.5	0.91	ETT2 (transcriptional regulator )
VFG033837	0.019222	0.11419	5.80233e-08	1.5877e-07	3.26377e-07	8.13771e-07	0.37	0.61	Antigen 43, AIDA-I type (antigen 43 )
VFG035570	7.1665e-05	0.0015586	2.99474e-07	1.46433e-06	1.27774e-06	5.61676e-06	0.37	0.77	ACE T6SS (ATP-dependent Clp proteinase ATP-binding chain )
VFG036977	0.044181	0.19799	1.08762e-06	1.46347e-06	7.24797e-07	1.856e-06	0.67	0.5	MtrCDE (membrane fusion protein )
VFG002285	0.031357	0.15793	1.36669e-09	6.48121e-09	4.5752e-08	1.41308e-07	0.04	0.18	sialidase (sialidase )
VFG003137	0.041348	0.18925	3.15061e-07	1.06001e-06	1.25993e-07	2.39323e-07	0.65	0.43	O-antigen (putative nucleotide di-P-sugar epimerase or dehydratase )
VFG035208	0.01637	0.10101	6.2563e-07	3.45241e-06	1.03253e-06	2.6126e-06	0.5	0.66	SCI-I T6SS (hypothetical protein )
VFG012458	0.00016081	0.0028578	1.89223e-07	4.9749e-07	8.43504e-07	1.85935e-06	0.57	0.89	Antigen 43, AIDA-I type (CP4-44 prophage; antigen 43 (Ag43) phase-variable biofilm formation autotransporter )
VFG020599	0.0011258	0.013016	8.16076e-07	5.1198e-06	2.75034e-06	8.10728e-06	0.26	0.52	TTSS (SPI-1 encode) (cell adherance/invasion protein )
VFG012353	0.042883	0.19413	1.05049e-09	7.12478e-09	1.20058e-08	3.75246e-08	0.02	0.14	Tia/Hek (OmpA family protein )
VFG035596	0.00016945	0.0029824	1.70264e-06	1.0441e-05	6.18578e-06	2.32605e-05	0.37	0.75	ACE T6SS (hypothetical protein )
VFG038678	0.014101	0.090608	1.85276e-06	1.25225e-05	0	0	0.13	0	ND (flagellar biosynthetic protein FlhB )
VFG013217	0.0055382	0.045922	1.90714e-06	3.29612e-06	6.48795e-07	1.42298e-06	0.83	0.59	P5 protein (Outer membrane protein P5 )
VFG013281	0.03846	0.18137	1.38835e-07	3.03628e-07	4.70539e-08	8.64648e-08	0.63	0.39	LOS (phosphoethanolamine (Petn) transferase )
VFG021740	6.6595e-05	0.0014954	1.52397e-07	6.67119e-07	7.68138e-07	2.0025e-06	0.11	0.5	Peg (putative fimbrial subunit protein )
VFG025002	0.0481	0.20951	5.60164e-08	1.81972e-07	2.33015e-07	4.95209e-07	0.15	0.32	Bsa T3SS (BapC protein )
VFG018822	6.8286e-06	0.00027403	2.19488e-06	8.84588e-06	7.30431e-06	1.59861e-05	0.7	0.93	Ail (attachment invasion locus protein )
VFG040912	0.00093689	0.01125	1.98228e-06	5.85763e-06	5.52395e-06	9.6319e-06	0.63	0.86	out (general secretion pathway protein G )
VFG038533	0.0033262	0.030879	7.19478e-07	6.70248e-07	3.6962e-07	4.6482e-07	0.93	0.68	Flp type IV pili (flp pilus assembly protein FlpF )
VFG038177	4.8902e-06	0.00021883	3.25357e-06	1.34795e-05	1.00074e-05	2.25653e-05	0.63	0.93	Outer membrane protein (outer membrane protein A )
VFG043530	0.0016209	0.017503	3.50347e-07	3.37193e-07	7.05601e-07	6.68947e-07	0.96	0.95	Esp (Esp )
VFG041002	0.03766	0.17884	2.37618e-08	1.26978e-07	5.97816e-07	2.24422e-06	0.04	0.18	AAI/SCI-II (hypothetical protein )
VFG041571	0.0088466	0.065042	4.35149e-08	2.30046e-07	1.1069e-06	4.45105e-06	0.09	0.3	T3SS (hypothetical protein )
VFG006082	0.049025	0.21132	1.46269e-05	1.06546e-05	1.06871e-05	8.71224e-06	1	1	Capsule (polysaccharide ABC exporter ATP-binding protein )
VFG017741	0.029362	0.15044	8.6627e-07	2.19331e-06	1.01003e-07	3.59273e-07	0.37	0.2	Capsule biosynthesis and transport (putative sugar-1-phosphate nucleotidyltransferase )
VFG022903	0.017818	0.10773	1.38031e-06	3.17854e-06	1.18949e-06	4.95016e-06	0.72	0.48	WhiB3 (transcriptional regulator )
VFG035253	0.005326	0.04474	3.61396e-07	2.32233e-06	8.05626e-07	2.15637e-06	0.2	0.45	SCI-I T6SS (hypothetical protein )
VFG012900	0.00084475	0.010341	1.69605e-08	6.90209e-08	1.06369e-07	2.34785e-07	0.09	0.39	T2SS (Type II secretion system) (putative type II secretion protein )
VFG025152	0.019906	0.11464	0	0	6.92585e-08	3.43219e-07	0	0.11	Bsa T3SS (YscC/HrcC family type III secretion outer membrane protein )
VFG035130	0.043324	0.19513	4.4073e-07	2.6663e-06	3.99033e-07	1.32635e-06	0.24	0.43	SCI-I T6SS (hypothetical protein )
VFG042668	0.00056967	0.0076862	1.9048e-08	1.14603e-07	7.51298e-07	2.19855e-06	0.04	0.32	cable pilus (two-component regulatory system response regulator protein )
VFG042684	0.00014135	0.0026167	2.04226e-06	7.96119e-06	5.60183e-06	1.4905e-05	0.61	0.93	type 1 fimbriae (major fimbrial subunit )
VFG021127	0.021951	0.12343	8.99416e-08	6.06916e-07	2.20997e-07	1.0006e-06	0.04	0.2	RatB (RatB )
VFG011228	0.0042144	0.037182	3.46776e-06	9.03377e-06	8.44998e-06	1.87341e-05	0.89	1	LPS-modifying enzyme (lipid A palmitoyl transferase )
VFG002363	0.017116	0.10468	3.25565e-06	4.25084e-06	1.93065e-06	4.12379e-06	0.83	0.7	O-antigen (mannose-1-phosphate guanylyltransferase )
VFG003433	0.019906	0.11464	0	0	4.65086e-07	2.57626e-06	0	0.11	Flagella (cluster I) (flagellar basal-body rod protein FlgG (distal rod protein) )
VFG002306	0.00038021	0.0056126	1.40534e-07	4.12505e-07	2.22288e-06	5.7628e-06	0.59	0.86	RatB (putative outer membrane protein )
VFG043448	4.222e-07	9.8429e-05	2.97427e-06	1.26296e-05	1.09757e-05	2.6944e-05	0.83	1	Fibronectin-binding protein (malate synthase G )
VFG037104	0.025125	0.13637	2.19831e-05	1.07386e-05	3.24593e-05	2.58921e-05	1	1	Methionine sulphoxide reductase (trifunctional thioredoxin/methionine sulfoxide reductase A/B protein )

## Sheet: Table 9
ID	Report score	Enrichment group	Total KO	Number of KOs enriched (no difference; enriched in Control; enriched in Case)	Coverage of the pathways in Control (%)	Coverage of the pathways in Case (%)	Description	Pathway
M00002	1.97674	Control	7	3;4;0	94.29	89.68	Glycolysis, core module involving three-carbon compounds	map01200,map01230,map00010
M00004	2.46532	Case	10	8;0;2	100	100	Pentose phosphate pathway (Pentose phosphate cycle)	map01200,map00030
M00006	2.3517	Case	5	3;0;2	100	100	Pentose phosphate pathway, oxidative phase, glucose 6P => ribulose 5P	map01200,map00030
M00008	1.93333	Case	6	3;0;3	99.33	100	Entner-Doudoroff pathway, glucose-6P => glyceraldehyde-3P + pyruvate	map01200,map00030
M00048	1.71113	Control	17	7;5;2	93.43	93.25	Inosine monophosphate biosynthesis, PRPP + glutamine => IMP	map00230
M00051	2.2659	Control	9	4;4;0	100	100	Uridine monophosphate biosynthesis, glutamine (+ PRPP) => UMP	map00240
M00078	1.76329	Case	7	3;0;4	98.86	96.83	Heparan sulfate degradation	map00531
M00087	1.80382	Case	10	4;0;4	84.5	81.25	beta-Oxidation	map01212,map00071
M00093	2.69849	Control	3	0;3;0	100	100	Phosphatidylethanolamine (PE) biosynthesis, PA => PS => PE	map00564
M00096	2.57838	Control	9	4;5;0	100	100	C5 isoprenoid biosynthesis, non-mevalonate pathway	map00900
M00120	2.7667	Control	9	5;1;2	94.5	91.67	Coenzyme A biosynthesis, pantothenate => CoA	map00770
M00124	2.00303	Case	6	4;1;1	98.67	100	Pyridoxal biosynthesis, erythrose-4P => pyridoxal-5P	map00750
M00135	1.64271	Control	3	1;2;0	97.33	100	GABA biosynthesis, eukaryotes, putrescine => GABA	map00330
M00140	2.7036	Control	3	0;3;0	100	100	C1-unit interconversion, prokaryotes	map00670
M00155	2.0419	Case	8	4;0;4	64	68.75	Cytochrome c oxidase, prokaryotes	map00190
M00157	1.92247	Control	8	4;4;0	100	100	F-type ATPase, prokaryotes and chloroplasts	map00190,map00195
M00165	1.77774	Control	12	8;2;2	96.33	92.59	Reductive pentose phosphate cycle (Calvin cycle)	map01200,map00710
M00166	1.75288	Control	3	1;2;0	85.33	70.37	Reductive pentose phosphate cycle, ribulose-5P => glyceraldehyde-3P	map01200,map00710
M00191	2.56756	Case	3	0;0;3	100	100	Thiamine transport system	map02010
M00192	2.69426	Case	3	0;0;3	90.67	94.44	Putative thiamine transport system	-
M00208	2.38719	Case	3	0;0;3	100	100	Glycine betaine/proline transport system	map02010
M00225	3.12063	Case	4	0;0;4	85	93.06	Lysine/arginine/ornithine transport system	map02010
M00226	2.73489	Case	4	1;0;3	89	94.44	Histidine transport system	map02010
M00227	1.77044	Case	3	2;0;1	100	100	Glutamine transport system	map02010
M00229	3.24595	Case	5	0;0;5	96.8	97.78	Arginine transport system	map02010
M00241	2.55082	Case	3	0;0;3	86.67	96.3	Vitamin B12 transport system	map02010
M00260	2.0177	Control	10	4;4;2	95.2	97.22	DNA polymerase III complex, bacteria	map03030,map03430,map03440
M00274	1.93781	Case	3	0;0;2	100	100	PTS system, mannitol-specific II component	map00051,map02060
M00275	2.43066	Case	3	0;0;3	100	100	PTS system, cellobiose-specific II component	map02060
M00277	2.55515	Case	4	1;0;3	100	100	PTS system, N-acetylgalactosamine-specific II component	map00052,map02060
M00280	2.24616	Case	3	1;0;2	100	100	PTS system, glucitol/sorbitol-specific II component	map00051,map02060
M00283	2.12266	Case	3	1;0;2	100	100	PTS system, ascorbate-specific II component	map00053,map02060
M00300	3.00734	Case	4	0;0;4	92	97.22	Putrescine transport system	map02010
M00306	2.20009	Case	3	1;0;2	93.33	96.3	PTS system, fructose-specific II-like component	-
M00307	2.6509	Control	9	4;4;1	100	100	Pyruvate oxidation, pyruvate => acetyl-CoA	map01200,map00010,map00020,map00620
M00317	1.95217	Case	4	3;0;1	91	100	Manganese/iron transport system	map02010
M00324	2.90677	Case	5	1;0;4	98.4	98.89	Dipeptide transport system	map02010
M00331	2.72256	Case	13	6;0;7	85.85	91.45	Type II general secretion pathway	map03070
M00335	1.65864	Control	13	7;5;1	99.08	100	Sec (secretion) system	map03070
M00346	1.76009	Control	7	6;1;0	91.43	88.1	Formaldehyde assimilation, serine pathway	map01200,map00680
M00349	1.70356	Case	4	1;0;3	99	100	Microcin C transport system	map02010
M00359	5.18098	Control	21	6;15;0	100	100	Aminoacyl-tRNA biosynthesis, eukaryotes	map00970
M00360	4.45621	Control	28	12;15;1	99.43	98.61	Aminoacyl-tRNA biosynthesis, prokaryotes	map00970
M00374	1.87616	Control	30	21;4;4	93.66	94.44	Dicarboxylate-hydroxybutyrate cycle	map01200,map00720

[truncated: 4 more sheets: Table 10, Table 11, Table 12, Table 13]
